# Supplementary material for: A Compendium of Potential Biomarkers of Pancreatic Cancer
Source: PLoS Med. 2009 Apr 7;6(4):e1000046. doi: 10.1371/journal.pmed.1000046 (PMC2661257; doi:10.1371/journal.pmed.1000046)
Supplement: Table S2 — List of molecules reported to be overexpressed in pancreatic cancers. (1.95 MB XLS) [file pmed.1000046.s002.xls]

## Sheet: SUPP_TABLE
Supplementary Table S2
Harsha et al. - A compendium of potential biomarkers of pancreatic cancer
A list of all molecules reported to be overexpressed in pancreatic cancers
Gene Symbol	Protein Name	HPRD ID	Molecule	Method	Fold Change	Cancer Type or Chronic Pancreatitis	Cell Type	Reference (PubMed ID)	Reported as Secreted	Reported in Body Fluid (PubMed ID)	Reported in Plasma Membrane (PubMed ID)	Comments
A1BG	alpha 1B Glycoprotein	00726	Protein	-	-	-	-	-	-	saliva (16740002); plasma (3610142, 16525410, 2583734); serum (12543931, 1861640); cerebrospinal fluid (16823975)	-	Satisfies criteria in Supplementary Table S5
A1BG	alpha 1B Glycoprotein	00726	Protein	ICAT	3.1	Chronic Pancreatitis	-	17198186	-	-	-	Satisfies criteria in Supplementary Table S5
A2M	alpha-2-macroglobulin	00072	Protein	-	-	-	-	-	18022937	-	-	Satisfies criteria in Supplementary Table S2, S4 and S5
A2M	alpha-2-macroglobulin	00072	Protein	ICAT	3.70	Chronic Pancreatitis	-	17496331	-	-	-	Satisfies criteria in Supplementary Table S2, S4 and S5
A2M	alpha-2-macroglobulin	00072	RNA	DNA microarray	3.72	Invasive ductal adenocarcinoma	-	12679940	-	-	-	Satisfies criteria in Supplementary Table S2, S4 and S5
A2M	alpha-2-macroglobulin	00072	RNA	DNA microarray	1.87	PanIN-1A and PanIN-1B; PanIN-2	-	15753353	-	-	-	Satisfies criteria in Supplementary Table S2, S4 and S5
A2M	alpha-2-macroglobulin	00072	Protein	ICAT	2.8	Chronic Pancreatitis	-	17198186	-	-	-	Satisfies criteria in Supplementary Table S2, S4 and S5
A2M	alpha-2-macroglobulin	00072	Protein	-	-	-	-	-	-	bile (15084671); cerebrospinal fluid (16823975, 18052119, 16199891); tear (16901338); pancreatic juice (15473694); serum and saliva (2459995); plasma (7680268, 9831625); serum (12543931, 16188874)	-	Satisfies criteria in Supplementary Table S2, S4 and S5
AACS	acetoacetyl-CoA synthetase	12391	RNA	DNA microarray	2.25	PanIN-1A and PanIN-1B; PanIN-2	-	15753353	-	-	-	Satisfies criteria in Supplementary Table S4
AADACL1	arylacetamide deacetylase-like 1	07489	Protein	-	-	-	-	-	-	-	12149457, 17052608	-
AADACL1	arylacetamide deacetylase-like 1	07489	Protein	-	-	-	-	-	12149457	-	-	-
AADACL1	arylacetamide deacetylase-like 1	07489	RNA	DNA microarray	5	-	AsPc1, BxPc3, CAPAN1, CAPAN2, CFPAC1, COLO357, Hs766T, MiaPaCa2, Panc-1, and Su86.86	11943709	-	-	-	-
AADACL1	arylacetamide deacetylase-like 1	07489	RNA	DNA microarray	5	Invasive ductal adenocarcinoma	-	11943709	-	-	-	-
AADACL1	arylacetamide deacetylase-like 1	07489	RNA	DNA microarray	>=3	Invasive ductal adenocarcinoma	-	14695172	-	-	-	-
ABCB1	ATP-binding cassette, sub-family B (MDR/TAP), member 1	01370	Protein	-	-	-	-	-	-	-	8898203, 12493773, 16545134, 17524504, 12145328, 16930597	Satisfies criteria in Supplementary Table S3 and S7
ABCB1	ATP-binding cassette, sub-family B (MDR/TAP), member 1	01370	Protein	Immunohistochemistry		Endocrine Neoplasms	-	17064702	-	-	-	Satisfies criteria in Supplementary Table S3 and S7
ABCB1	ATP-binding cassette, sub-family B (MDR/TAP), member 1	01370	RNA	DNA microarray		Well-differentiated pancreatic endocrine neoplasm	-	17064702	-	-	-	Satisfies criteria in Supplementary Table S3 and S7
ABCB1	ATP-binding cassette, sub-family B (MDR/TAP), member 1	01370	Protein	-	-	-	-	-	-	plasma (16525410)	-	Satisfies criteria in Supplementary Table S3 and S7
ABCC3	ATP-binding cassette, sub-family C (CFTR/MRP), member 3	06826	Protein	-	-	-	-	-	-	-	9813153, 10094960, 15688370, 11745434, 17495421, 12704183	Satisfies criteria in Supplementary Table S3
ABCC3	ATP-binding cassette, sub-family C (CFTR/MRP), member 3	06826	RNA	RT-PCR		Invasive ductal adenocarcinoma	-	15688370	-	-	-	Satisfies criteria in Supplementary Table S3
ABCC3	ATP-binding cassette, sub-family C (CFTR/MRP), member 3	06826	Protein	Immunohistochemistry		Invasive ductal adenocarcinoma	-	15688370	-	-	-	Satisfies criteria in Supplementary Table S3
ABCC3	ATP-binding cassette, sub-family C (CFTR/MRP), member 3	06826	Protein	-	-	-	-	-	-	plasma (16525410)	-	Satisfies criteria in Supplementary Table S3
ABCC5	ATP-binding cassette, sub-family C (CFTR/MRP), member 5	06898	Protein	-	-	-	-	-	-	-	10840050, 9827529, 15688370	Satisfies criteria in Supplementary Table S3
ABCC5	ATP-binding cassette, sub-family C (CFTR/MRP), member 5	06898	Protein	Immunohistochemistry		Invasive ductal adenocarcinoma	-	15688370	-	-	-	Satisfies criteria in Supplementary Table S3
ABCC5	ATP-binding cassette, sub-family C (CFTR/MRP), member 5	06898	RNA	RT-PCR		Invasive ductal adenocarcinoma	-	15688370	-	-	-	Satisfies criteria in Supplementary Table S3
ABCC8	ATP-binding cassette, sub-family C (CFTR/MRP), member 8	02741	Protein	-	-	-	-	-	-	-	7502040, 9452456, 15764598	-
ABCC8	ATP-binding cassette, sub-family C (CFTR/MRP), member 8	02741	RNA	DNA microarray	5.47	Invasive ductal adenocarcinoma	-	12861384	-	-	-	-
ABCC8	ATP-binding cassette, sub-family C (CFTR/MRP), member 8	02741	Protein	-	-	-	-	-	-	plasma (16525410)	-	-
ABCC9	ATP-binding cassette, sub-family C (CFTR/MRP), member 9	03258	Protein	-	-	-	-	-	-	-	12738227, 10469651, 17110465, 10625598	Satisfies criteria in Supplementary Table S4
ABCC9	ATP-binding cassette, sub-family C (CFTR/MRP), member 9	03258	RNA	DNA microarray	2.17	PanIN-3	-	16103885	-	-	-	Satisfies criteria in Supplementary Table S4
ABCC9	ATP-binding cassette, sub-family C (CFTR/MRP), member 9	03258	Protein	-	-	-	-	-	-	plasma (16525410)	-	Satisfies criteria in Supplementary Table S4
ABCG2	ATP-binding cassette, sub-family G (WHITE), member 2	04783	Protein	-	-	-	-	-	-	-	11309308, 15618735, 14754410, 17275084, 16528971, 17347325, 9850061	-
ABCG2	ATP-binding cassette, sub-family G (WHITE), member 2	04783	Protein	Flow cytometry			Panc89, PancTu1, and A818-6	17287174	-	-	-	-
ABCG2	ATP-binding cassette, sub-family G (WHITE), member 2	04783	RNA	RT-PCR			Panc89, PancTu1, and A818-6	17287174	-	-	-	-
ABHD12	abhydrolase domain containing 12	07094	RNA	DNA microarray	3.44	Endocrine Neoplasms	-	15448002	-	-	-	Satisfies criteria in Supplementary Table S7
ABI3	ABI gene family, member 3	05900	RNA	DNA microarray	2.59	PanIN-3	-	16103885	-	-	-	Satisfies criteria in Supplementary Table S4
ABL2	v-abl Abelson murine leukemia viral oncogene homolog 2 (arg, Abelson-related gene)	01259	RNA	RT-PCR		Invasive ductal adenocarcinoma	-	12085237	-	-	-	-
ABL2	v-abl Abelson murine leukemia viral oncogene homolog 2 (arg, Abelson-related gene)	01259	RNA	DNA microarray	21	Invasive ductal adenocarcinoma	-	12085237	-	-	-	-
ABLIM2	actin binding LIM protein family, member 2	10623	RNA	DNA microarray	>5	Invasive ductal adenocarcinoma	-	14767473	-	-	-	-
ABP1	amiloride binding protein 1 (amine oxidase (copper-containing))	00088	RNA	DNA microarray	17	Invasive ductal adenocarcinoma	-	15502644	-	-	-	Satisfies criteria in Supplementary Table S4
ABP1	amiloride binding protein 1 (amine oxidase (copper-containing))	00088	RNA	DNA microarray	7.34	Intraductal papillary mucinous neoplasms	-	14982844	-	-	-	Satisfies criteria in Supplementary Table S4
ABP1	amiloride binding protein 1 (amine oxidase (copper-containing))	00088	RNA	DNA microarray	4.05	Invasive ductal adenocarcinoma	-	17389914	-	-	-	Satisfies criteria in Supplementary Table S4
ABP1	amiloride binding protein 1 (amine oxidase (copper-containing))	00088	Protein	-	-	-	-	-	-	seminal plasma (16709260); cervical mucous (11855874); plasma (1898707, 819194, 6775274, 3102190)	-	Satisfies criteria in Supplementary Table S4
ABTB2	ankyrin repeat and BTB (POZ) domain containing 2	10624	RNA	SAGE		Invasive ductal adenocarcinoma	-	15477757	-	-	-	-
ACAA2	acetyl-Coenzyme A acyltransferase 2 (mitochondrial 3-oxoacyl-Coenzyme A thiolase)	10380	RNA	DNA microarray	2.19	PanIN-3	-	16103885	-	-	-	Satisfies criteria in Supplementary Table S4
ACACA	acetyl-Coenzyme A carboxylase alpha	01938	RNA	DNA microarray	4.4	Invasive ductal adenocarcinoma	-	14695172	-	-	-	-
ACACA	acetyl-Coenzyme A carboxylase alpha	01938	Protein	-	-	-	-	-	-	plasma (16525410)	-	-
ACADVL	acyl-Coenzyme A dehydrogenase, very long chain	01940	RNA	RT-PCR		-	CFPAC-1, Capan-2, SUIT-2, MIA-PaCa-2, Panc-1	11237751	-	-	-	Satisfies criteria in Supplementary Table S5
ACADVL	acyl-Coenzyme A dehydrogenase, very long chain	01940	Protein	ICAT	14.29	Chronic Pancreatitis		17496331	-	-	-	Satisfies criteria in Supplementary Table S5
ACADVL	acyl-Coenzyme A dehydrogenase, very long chain	01940	Protein	-	-	-	-	-	-	plasma (16525410)	-	Satisfies criteria in Supplementary Table S5
ACAT1	acetyl-Coenzyme A acetyltransferase 1	01946	RNA	DNA microarray		Endocrine Neoplasms	-	17064702	-	-	-	Satisfies criteria in Supplementary Table S7
ACBD4	acyl-Coenzyme A binding domain containing 4	12414	RNA	DNA microarray	2.62	PanIN-3	-	16103885	-	-	-	Satisfies criteria in Supplementary Table S4
ACBD4	acyl-Coenzyme A binding domain containing 4	12414	RNA	DNA microarray	2.71	Invasive ductal adenocarcinoma	-	16103885	-	-	-	Satisfies criteria in Supplementary Table S4
ACE	angiotensin I converting enzyme (peptidyl-dipeptidase A) 1	00108	Protein	-	-	-	-	-	-	-	7977726, 10748135, 2547653	Satisfies criteria in Supplementary Table S3 and S6
ACE	angiotensin I converting enzyme (peptidyl-dipeptidase A) 1	00108	RNA	RT-PCR		Invasive ductal adenocarcinoma	-	17481528	-	-	-	Satisfies criteria in Supplementary Table S3 and S6
ACE	angiotensin I converting enzyme (peptidyl-dipeptidase A) 1	00108	Protein	Immunohistochemistry		Invasive ductal adenocarcinoma	Stroma, not otherwise specified	17481528	-	-	-	Satisfies criteria in Supplementary Table S3 and S6
ACE	angiotensin I converting enzyme (peptidyl-dipeptidase A) 1	00108	Protein	Western blot		Invasive ductal adenocarcinoma	-	17481528	-	-	-	Satisfies criteria in Supplementary Table S3 and S6
ACE	angiotensin I converting enzyme (peptidyl-dipeptidase A) 1	00108	Protein	-	-	-	-	-	-	plasma and urine (11562080); plasma and cerebrospinal fluid (12610806); plasma (6152995, 15840094); sweat (7508964)	-	Satisfies criteria in Supplementary Table S3 and S6
ACE	angiotensin I converting enzyme (peptidyl-dipeptidase A) 1	00108	Protein	-	-	-	-	-	-	seminal plasma (16709260); serum (6306670)	-	Satisfies criteria in Supplementary Table S3 and S6
ACHE	acetylcholinesterase (Yt blood group)	00010	Protein	-	-	-	-	-	-	-	8488842	Satisfies criteria in Supplementary Table S4
ACHE	acetylcholinesterase (Yt blood group)	00010	Protein	-	-	-	-	-	1609795,12138250	-	-	Satisfies criteria in Supplementary Table S4
ACHE	acetylcholinesterase (Yt blood group)	00010	RNA	DNA microarray	10.39	Intraductal papillary mucinous neoplasm with an associated invasive carcinoma	-	14982844	-	-	-	Satisfies criteria in Supplementary Table S4
ACHE	acetylcholinesterase (Yt blood group)	00010	RNA	DNA microarray	10.39	Intraductal papillary mucinous neoplasms	-	14982844	-	-	-	Satisfies criteria in Supplementary Table S4
ACHE	acetylcholinesterase (Yt blood group)	00010	Protein	-	-	-	-	-	-	blood (12604711); cerebrospinal fluid (3760912)	-	Satisfies criteria in Supplementary Table S4
ACIN1	apoptotic chromatin condensation inducer 1	05191	RNA	DNA microarray	>5	Invasive ductal adenocarcinoma	-	14767473	-	-	-	-
ACLY	ATP citrate lyase	00155	RNA	DNA microarray	2.21	Invasive ductal adenocarcinoma	-	16103885	-	-	-	-
ACLY	ATP citrate lyase	00155	Protein	-	-	-	-	-	-	seminal plasma (16709260); plasma (8926333)	-	-
ACO2	aconitase 2, mitochondrial	00012	RNA	DNA microarray	6.58	Intraductal papillary mucinous neoplasms	-	14982844	-	-	-	Satisfies criteria in Supplementary Table S4
ACOT4	acyl-CoA thioesterase 4	17928	RNA	DNA microarray	17.3	Invasive ductal adenocarcinoma; Chronic Pancreatitis; Other	-	17012836	-	-	-	Satisfies criteria in Supplementary Table S5
ACOT7	acyl-CoA thioesterase 7	12517	RNA	DNA microarray	4.27	Invasive ductal adenocarcinoma	-	15548371	-	-	-	-
ACOT7	acyl-CoA thioesterase 7	12517	RNA	DNA microarray	6		BxPC-3, MIA PaCa-2, CFPAC-1, HPAC, MPanc-96, SU.86.86, and SW1990	12750293	-	-	-	-
ACOT7	acyl-CoA thioesterase 7	12517	RNA	DNA microarray	4	Invasive ductal adenocarcinoma	-	12750293	-	-	-	-
ACOX2	acyl-Coenzyme A oxidase 2, branched chain	09037	RNA	DNA microarray	2.08	PanIN-3	-	16103885	-	-	-	Satisfies criteria in Supplementary Table S4
ACRV1	acrosomal vesicle protein 1	00014	Protein	-	-	-	-	-	-	-	2310816, 2298314	-
ACRV1	acrosomal vesicle protein 1	00014	RNA	DNA microarray	4	Invasive ductal adenocarcinoma	-	16103885	-	-	-	-
ACRV1	acrosomal vesicle protein 1	00014	Protein	-	-	-	-	-	-	seminal plasma (16709260)	-	-
ACSL1	acyl-CoA synthetase long-chain family member 1	01068	RNA	DNA microarray	6.14	Endocrine Neoplasms	-	17389914	-	-	-	Satisfies criteria in Supplementary Table S7
ACSL5	acyl-CoA synthetase long-chain family member 5	16139	RNA	DNA microarray	4.83	Invasive ductal adenocarcinoma	-	12651607	-	-	-	-
ACSL5	acyl-CoA synthetase long-chain family member 5	16139	RNA	DNA microarray	5.2	Invasive ductal adenocarcinoma	-	17389914	-	-	-	-
ACSL5	acyl-CoA synthetase long-chain family member 5	16139	RNA	DNA microarray	2.85	Invasive ductal adenocarcinoma	-	16103885	-	-	-	-
ACTA1	actin, alpha 1, skeletal muscle	00030	Protein	-	-	-	-	-	16215274	-	-	-
ACTA1	actin, alpha 1, skeletal muscle	00030	Protein	Western blot	11.4	Invasive ductal adenocarcinoma	-	16285947	-	-	-	-
ACTA1	actin, alpha 1, skeletal muscle	00030	Protein	SILAC	4.0	-	Panc1	16215274	-	-	-	-
ACTA1	actin, alpha 1, skeletal muscle	00030	Protein	-	-	-	-	-	-	cerebrospinal fluid (16823975); tear (16901338); hemodialysis fluid (15723814); seminal plasma (16709260); plasma (16525410); serum (16188874)	-	-
ACTA2	actin, alpha 2, smooth muscle, aorta	00031	RNA	DNA microarray	>2	Invasive ductal adenocarcinoma; Chronic Pancreatitis	Stroma, not otherwise specified	15502640	-	-	-	Satisfies criteria in Supplementary Table S5 and S6
ACTA2	actin, alpha 2, smooth muscle, aorta	00031	RNA	DNA microarray	2.79	Invasive ductal adenocarcinoma	-	16425432	-	-	-	Satisfies criteria in Supplementary Table S5 and S6
ACTA2	actin, alpha 2, smooth muscle, aorta	00031	RNA	DNA microarray	3.04	Invasive ductal adenocarcinoma	-	17389914	-	-	-	Satisfies criteria in Supplementary Table S5 and S6
ACTA2	actin, alpha 2, smooth muscle, aorta	00031	Protein	-	-	-	-	-	-	saliva (16740002); plasma (16525410); serum (16188874); cerebrospinal fluid (16823975)	-	Satisfies criteria in Supplementary Table S5 and S6
ACTB	actin, beta	00032	Protein	-	-	-	-	-	-	-	11950601	Satisfies criteria in Supplementary Table S2, S3 and S4
ACTB	actin, beta	00032	Protein	-	-	-	-	-	16215274	-	-	Satisfies criteria in Supplementary Table S2, S3 and S4
ACTB	actin, beta	00032	Protein	ICAT	4.24	Invasive ductal adenocarcinoma	-	16230073	-	-	-	Satisfies criteria in Supplementary Table S2, S3 and S4
ACTB	actin, beta	00032	RNA	DNA microarray	>5	Invasive ductal adenocarcinoma	-	14767473	-	-	-	Satisfies criteria in Supplementary Table S2, S3 and S4
ACTB	actin, beta	00032	RNA	DNA microarray	8.25	Intraductal papillary mucinous neoplasms	-	14982844	-	-	-	Satisfies criteria in Supplementary Table S2, S3 and S4
ACTB	actin, beta	00032	RNA	Northern blot		-	IMIM-PC-l, IMIM-PC-2, SK-PC-l, and SK-PC-3	8641471	-	-	-	Satisfies criteria in Supplementary Table S2, S3 and S4
ACTB	actin, beta	00032	Protein	SILAC	2.9	-	Panc1	16215274	-	-	-	Satisfies criteria in Supplementary Table S2, S3 and S4
ACTB	actin, beta	00032	RNA	DNA microarray	9.06	Intraductal papillary mucinous neoplasms	-	14982844	-	-	-	Satisfies criteria in Supplementary Table S2, S3 and S4
ACTB	actin, beta	00032	Protein	-	-	-	-	-	-	cerebrospinal fluid (16823975, 18052119); pancreatic juice (15473694); saliva (16740002); hemodialysis fluid (15723814); seminal plasma (16709260); plasma (16525410); serum (16188874)	-	Satisfies criteria in Supplementary Table S2, S3 and S4
ACTC1	actin, alpha, cardiac muscle 1	00015	Protein	ICAT	3.79	Invasive ductal adenocarcinoma	-	16230073	-	-	-	Satisfies criteria in Supplementary Table S4
ACTC1	actin, alpha, cardiac muscle 1	00015	RNA	DNA microarray	2.09	PanIN-1A and PanIN-1B; PanIN-2	-	15753353	-	-	-	Satisfies criteria in Supplementary Table S4
ACTC1	actin, alpha, cardiac muscle 1	00015	Protein	-	-	-	-	-	-	plasma (16525410); serum (16188874); cerebrospinal fluid (16823975)	-	Satisfies criteria in Supplementary Table S4
ACTG1	actin, gamma 1	00017	Protein	-	-	-	-	-	15473694,16823975,16525410	-	-	Satisfies criteria in Supplementary Table S2 and S4
ACTG1	actin, gamma 1	00017	RNA	DNA microarray	7.92	Intraductal papillary mucinous neoplasms	-	14982844	-	-	-	Satisfies criteria in Supplementary Table S2 and S4
ACTG1	actin, gamma 1	00017	Protein	DIGE	4	PanIN-2	-	15924292	-	-	-	Satisfies criteria in Supplementary Table S2 and S4
ACTG1	actin, gamma 1	00017	RNA	DNA microarray	2.1	Invasive ductal adenocarcinoma	-	16103885	-	-	-	Satisfies criteria in Supplementary Table S2 and S4
ACTG1	actin, gamma 1	00017	Protein	-	-	-	-	-	-	tear (16901338); saliva (16740002); plasma (16525410); serum (16188874); cerebrospinal fluid (16823975)	-	Satisfies criteria in Supplementary Table S2 and S4
ACTG2	actin, gamma 2, smooth muscle, enteric	00016	Protein	ICAT	2.6	Invasive ductal adenocarcinoma	-	16230073	-	-	-	-
ACTG2	actin, gamma 2, smooth muscle, enteric	00016	RNA	DNA microarray	6.15	Invasive ductal adenocarcinoma	-	16865675	-	-	-	-
ACTG2	actin, gamma 2, smooth muscle, enteric	00016	RNA	DNA microarray	3.63	Invasive ductal adenocarcinoma	-	12651607	-	-	-	-
ACTG2	actin, gamma 2, smooth muscle, enteric	00016	Protein	-	-	-	-	-	-	pancreatic juice (15473694); saliva (16740002); plasma (16525410); serum (16188874); cerebrospinal fluid (16823975)	-	-
ACTN1	actinin, alpha 1	00020	Protein	-	-	-	-	-	-	-	8293477	Satisfies criteria in Supplementary Table S3 and S4
ACTN1	actinin, alpha 1	00020	Protein	Western blot	3.03	Invasive ductal adenocarcinoma	-	16285947	-	-	-	Satisfies criteria in Supplementary Table S3 and S4
ACTN1	actinin, alpha 1	00020	RNA	DNA microarray	6.19	Intraductal papillary mucinous neoplasms	-	14982844	-	-	-	Satisfies criteria in Supplementary Table S3 and S4
ACTN1	actinin, alpha 1	00020	Protein	-	-	-	-	-	-	pancreatic juice (15473694); seminal plasma (16709260); plasma (16525410); cerebrospinal fluid (16823975)	-	Satisfies criteria in Supplementary Table S3 and S4
ACTN4	actinin, alpha 4	05222	Protein	-	-	-	-	-	16215274	-	-	-
ACTN4	actinin, alpha 4	05222	Protein	SILAC	5.2	-	Panc1	16215274	-	-	-	-
ACTN4	actinin, alpha 4	05222	Protein	-	-	-	-	-	-	plasma (16525410); cerebrospinal fluid (16823975)	-	-
ACTR2	ARP2 actin-related protein 2 homolog (yeast)	05023	RNA	DNA microarray	3.7	Chronic Pancreatitis	Stroma, not otherwise specified	15791284	-	-	-	Satisfies criteria in Supplementary Table S4, S5 and S6
ACTR2	ARP2 actin-related protein 2 homolog (yeast)	05023	Protein	ICAT	2.08	Chronic Pancreatitis	-	17496331	-	-	-	Satisfies criteria in Supplementary Table S4, S5 and S6
ACTR2	ARP2 actin-related protein 2 homolog (yeast)	05023	RNA	DNA microarray	4.1	Invasive ductal adenocarcinoma	Stroma, not otherwise specified	15791284	-	-	-	Satisfies criteria in Supplementary Table S4, S5 and S6
ACTR2	ARP2 actin-related protein 2 homolog (yeast)	05023	RNA	DNA microarray	17.2	Intraductal papillary mucinous neoplasms	-	14982844	-	-	-	Satisfies criteria in Supplementary Table S4, S5 and S6
ACTR2	ARP2 actin-related protein 2 homolog (yeast)	05023	Protein	-	-	-	-	-	-	tear (16901338)	-	Satisfies criteria in Supplementary Table S4, S5 and S6
ACTR3	ARP3 actin-related protein 3 homolog (yeast)	05024	RNA	DNA microarray	2.02	PanIN-3	-	16103885	-	-	-	Satisfies criteria in Supplementary Table S4 and S5
ACTR3	ARP3 actin-related protein 3 homolog (yeast)	05024	Protein	ICAT	2.50	Chronic Pancreatitis	-	17496331	-	-	-	Satisfies criteria in Supplementary Table S4 and S5
ACTR3	ARP3 actin-related protein 3 homolog (yeast)	05024	Protein	-	-	-	-	-	-	tear (16901338)	-	Satisfies criteria in Supplementary Table S4 and S5
ACTR3B	ARP3 actin-related protein 3 homolog B (yeast)	12489	RNA	DNA microarray	2.18	PanIN-3	-	16103885	-	-	-	Satisfies criteria in Supplementary Table S4
ACVR1	activin A receptor, type I	00021	Protein	-	-	-	-	-	-	-	8622651, 12032389	-
ACVR1	activin A receptor, type I	00021	RNA	Northern blot	15	Invasive ductal adenocarcinoma	-	9714055	-	-	-	-
ACVR1	activin A receptor, type I	00021	RNA	In situ hybridization		Invasive ductal adenocarcinoma	-	9714055	-	-	-	-
ACVR1	activin A receptor, type I	00021	RNA	Northern blot		-	ASPC-1, COLO-357 and MIA-PaCa-2	9714055	-	-	-	-
ACVR1B	activin A receptor, type IB	03193	Protein	-	-	-	-	-	-	-	10652306, 12665502	-
ACVR1B	activin A receptor, type IB	03193	RNA	Northern blot		-	ASPC-1 and COLO-357	9714055	-	-	-	-
ACVR1B	activin A receptor, type IB	03193	RNA	In situ hybridization		Invasive ductal adenocarcinoma	-	9714055	-	-	-	-
ACVR1B	activin A receptor, type IB	03193	RNA	Northern blot	18	Invasive ductal adenocarcinoma	-	9714055	-	-	-	-
ACVR2A	activin A receptor, type IIA	00025	Protein	-	-	-	-	-	-	-	8622651, 12032389, 1314589, 1314589, 14738881	-
ACVR2A	activin A receptor, type IIA	00025	RNA	In situ hybridization		Invasive ductal adenocarcinoma	-	9714055	-	-	-	-
ACVR2A	activin A receptor, type IIA	00025	RNA	Northern blot		-	ASPC-1	9714055	-	-	-	-
ACVR2A	activin A receptor, type IIA	00025	RNA	Northern blot	14	Invasive ductal adenocarcinoma	-	9714055	-	-	-	-
ACVRL1	activin A receptor type II-like 1	03181	Protein	-	-	-	-	-	-	-	9651680	Satisfies criteria in Supplementary Table S3
ACVRL1	activin A receptor type II-like 1	03181	Protein	Immunohistochemistry		Invasive ductal adenocarcinoma	-	17230504	-	-	-	Satisfies criteria in Supplementary Table S3
ACVRL1	activin A receptor type II-like 1	03181	Protein	Western blot		-	PANC-1	17230504	-	-	-	Satisfies criteria in Supplementary Table S3
ACVRL1	activin A receptor type II-like 1	03181	RNA	RT-PCR		-	A818-4, Aspc-1, Capan-1, Capan-2,CFPAC-1,Hs766T, PaCa3, PANC1	17230504	-	-	-	Satisfies criteria in Supplementary Table S3
ACVRL1	activin A receptor type II-like 1	03181	Protein	-	-	-	-	-	-	serum (16188874)	-	Satisfies criteria in Supplementary Table S3
ADAM10	ADAM metallopeptidase domain 10	03723	Protein	-	-	-	-	-	-	-	10423016	-
ADAM10	ADAM metallopeptidase domain 10	03723	RNA	RT-PCR		-	Panc1, Panc89, PancTuI, and Colo357	15897887	-	-	-	-
ADAM10	ADAM metallopeptidase domain 10	03723	RNA	RT-PCR		Invasive ductal adenocarcinoma	-	15897887	-	-	-	-
ADAM10	ADAM metallopeptidase domain 10	03723	Protein	-	-	-	-	-	-	seminal plasma (16709260)	-	-
ADAM15	ADAM metallopeptidase domain 15	05674	Protein	-	-	-	-	-	-	-	12243749, 8617717	Satisfies criteria in Supplementary Table S4
ADAM15	ADAM metallopeptidase domain 15	05674	RNA	DNA microarray	1.88	PanIN-1A and PanIN-1B; PanIN-2	-	15753353	-	-	-	Satisfies criteria in Supplementary Table S4
ADAM17	ADAM metallopeptidase domain 17 (tumor necrosis factor, alpha, converting enzyme)	04703	Protein	-	-	-	-	-	-	-	16982746, 11733179	Satisfies criteria in Supplementary Table S3, S4 and S5
ADAM17	ADAM metallopeptidase domain 17 (tumor necrosis factor, alpha, converting enzyme)	04703	RNA	RT-PCR		Invasive ductal adenocarcinoma; Chronic Pancreatitis	-	16982746	-	-	-	Satisfies criteria in Supplementary Table S3, S4 and S5
ADAM17	ADAM metallopeptidase domain 17 (tumor necrosis factor, alpha, converting enzyme)	04703	Protein	Immunohistochemistry		Invasive ductal adenocarcinoma; PanIN-3	-	16982746	-	-	-	Satisfies criteria in Supplementary Table S3, S4 and S5
ADAM17	ADAM metallopeptidase domain 17 (tumor necrosis factor, alpha, converting enzyme)	04703	Protein	Western blot		-	CAPAN-1, CAPAN-2, BxPC-3,HPAF/CD18, PANC-1, T3N4, QGP1, SW979	16982746	-	-	-	Satisfies criteria in Supplementary Table S3, S4 and S5
ADAM17	ADAM metallopeptidase domain 17 (tumor necrosis factor, alpha, converting enzyme)	04703	RNA	RT-PCR		-	PDEC , CAPAN-1, CAPAN-2 BxPC-3 , PANC-1, HPAF/CD18 , T3N4 , QGP1 , SW979 , Colo357	16982746	-	-	-	Satisfies criteria in Supplementary Table S3, S4 and S5
ADAM17	ADAM metallopeptidase domain 17 (tumor necrosis factor, alpha, converting enzyme)	04703	Protein	FACS		-	CAPAN-1, PANC-1, BxPC-3, PDEC	16982746	-	-	-	Satisfies criteria in Supplementary Table S3, S4 and S5
ADAM33	ADAM metallopeptidase domain 33	06173	Protein	-	-	-	-	-	-	-	11814695	Satisfies criteria in Supplementary Table S4
ADAM33	ADAM metallopeptidase domain 33	06173	RNA	DNA microarray	2.33	PanIN-3	-	16103885	-	-	-	Satisfies criteria in Supplementary Table S4
ADAM8	ADAM metallopeptidase domain 8	03777	Protein	-	-	-	-	-	-	-	9126482, 17979891	Satisfies criteria in Supplementary Table S1, S2, S3 and S5
ADAM8	ADAM metallopeptidase domain 8	03777	Protein	-	-	-	-	-	17979891	-	-	Satisfies criteria in Supplementary Table S1, S2, S3 and S5
ADAM8	ADAM metallopeptidase domain 8	03777	RNA	DNA microarray	>5	Invasive ductal adenocarcinoma	-	14767473	-	-	-	Satisfies criteria in Supplementary Table S1, S2, S3 and S5
ADAM8	ADAM metallopeptidase domain 8	03777	Protein	Immunohistochemistry		Invasive ductal adenocarcinoma; Chronic Pancreatitis	-	17979891	-	-	-	Satisfies criteria in Supplementary Table S1, S2, S3 and S5
ADAM8	ADAM metallopeptidase domain 8	03777	RNA	RT-PCR	2.4	Chronic Pancreatitis	-	15502640	-	-	-	Satisfies criteria in Supplementary Table S1, S2, S3 and S5
ADAM8	ADAM metallopeptidase domain 8	03777	RNA	DNA microarray	4	Invasive ductal adenocarcinoma	-	12750293	-	-	-	Satisfies criteria in Supplementary Table S1, S2, S3 and S5
ADAM8	ADAM metallopeptidase domain 8	03777	RNA	DNA microarray	5	-	BxPC-3, MIA PaCa-2, CFPAC-1, HPAC, MPanc-96, SU.86.86, and SW1990	12750293	-	-	-	Satisfies criteria in Supplementary Table S1, S2, S3 and S5
ADAM8	ADAM metallopeptidase domain 8	03777	RNA	RT-PCR	5.3	Invasive ductal adenocarcinoma	-	17979891	-	-	-	Satisfies criteria in Supplementary Table S1, S2, S3 and S5
ADAM8	ADAM metallopeptidase domain 8	03777	Protein	Western blot		Invasive ductal adenocarcinoma; Chronic Pancreatitis	-	17979891	-	-	-	Satisfies criteria in Supplementary Table S1, S2, S3 and S5
ADAM9	ADAM metallopeptidase domain 9 (meltrin gamma)	04091	Protein	-	-	-	-	-	-	-	14997207, 8647900	Satisfies criteria in Supplementary Table S1, S2 and S3
ADAM9	ADAM metallopeptidase domain 9 (meltrin gamma)	04091	Protein	-	-	-	-	-	12054541	-	-	Satisfies criteria in Supplementary Table S1, S2 and S3
ADAM9	ADAM metallopeptidase domain 9 (meltrin gamma)	04091	Protein	-	-	-	-	-	15930291,12054541	-	-	Satisfies criteria in Supplementary Table S1, S2 and S3
ADAM9	ADAM metallopeptidase domain 9 (meltrin gamma)	04091	RNA	RT-PCR		-	Panc1, Panc89, PancTuI, and Colo357	15897887	-	-	-	Satisfies criteria in Supplementary Table S1, S2 and S3
ADAM9	ADAM metallopeptidase domain 9 (meltrin gamma)	04091	Protein	Immunohistochemistry		Invasive ductal adenocarcinoma	-	12942322	-	-	-	Satisfies criteria in Supplementary Table S1, S2 and S3
ADAM9	ADAM metallopeptidase domain 9 (meltrin gamma)	04091	RNA	DNA microarray	2.43	Invasive ductal adenocarcinoma	-	12942322	-	-	-	Satisfies criteria in Supplementary Table S1, S2 and S3
ADAM9	ADAM metallopeptidase domain 9 (meltrin gamma)	04091	RNA	RT-PCR		Invasive ductal adenocarcinoma	-	15897887	-	-	-	Satisfies criteria in Supplementary Table S1, S2 and S3
ADAM9	ADAM metallopeptidase domain 9 (meltrin gamma)	04091	Protein	Immunohistochemistry		Invasive ductal adenocarcinoma	-	14997207	-	-	-	Satisfies criteria in Supplementary Table S1, S2 and S3
ADAM9	ADAM metallopeptidase domain 9 (meltrin gamma)	04091	RNA	RT-PCR		-	Cell lines	12651607	-	-	-	Satisfies criteria in Supplementary Table S1, S2 and S3
ADAM9	ADAM metallopeptidase domain 9 (meltrin gamma)	04091	RNA	DNA microarray	4.72	Invasive ductal adenocarcinoma	-	12651607	-	-	-	Satisfies criteria in Supplementary Table S1, S2 and S3
ADAM9	ADAM metallopeptidase domain 9 (meltrin gamma)	04091	RNA	DNA microarray	7.68	-	Cell lines	12651607	-	-	-	Satisfies criteria in Supplementary Table S1, S2 and S3
ADAM9	ADAM metallopeptidase domain 9 (meltrin gamma)	04091	Protein	-	-	-	-	-	-	urine (16948836)	-	Satisfies criteria in Supplementary Table S1, S2 and S3
ADAMTS1	ADAM metallopeptidase with thrombospondin type 1 motif, 1	05530	Protein	-	-	-	-	-	9593739,10373500,12054629,18267097,15094112\t	-	-	Satisfies criteria in Supplementary Table S4
ADAMTS1	ADAM metallopeptidase with thrombospondin type 1 motif, 1	05530	RNA	DNA microarray	4.23	PanIN-1A and PanIN-1B; PanIN-2	-	15753353	-	-	-	Satisfies criteria in Supplementary Table S4
ADAMTS2	ADAM metallopeptidase with thrombospondin type 1 motif, 2	05173	RNA	DNA microarray	4.37	Invasive ductal adenocarcinoma	-	15467436	-	-	-	-
ADAMTS2	ADAM metallopeptidase with thrombospondin type 1 motif, 2	05173	Protein	-	-	-	-	-	-	saliva (16740002); plasma (16525410)	-	-
ADCYAP1	adenylate cyclase activating polypeptide 1 (pituitary)	02369	Protein	-	-	-	-	-	12504599	-	-	Satisfies criteria in Supplementary Table S2 and S5
ADCYAP1	adenylate cyclase activating polypeptide 1 (pituitary)	02369	Protein	ICAT	6.25	Chronic Pancreatitis	-	17496331	-	-	-	Satisfies criteria in Supplementary Table S2 and S5
ADCYAP1	adenylate cyclase activating polypeptide 1 (pituitary)	02369	RNA	SAGE		Invasive ductal adenocarcinoma	-	15477757	-	-	-	Satisfies criteria in Supplementary Table S2 and S5
ADCYAP1	adenylate cyclase activating polypeptide 1 (pituitary)	02369	RNA	SAGE		-		15477757	-	-	-	Satisfies criteria in Supplementary Table S2 and S5
ADH1B	alcohol dehydrogenase 1B (class I), beta polypeptide	00065	Protein	ICAT	2.36	Invasive ductal adenocarcinoma	-	16230073	-	-	-	Satisfies criteria in Supplementary Table S7
ADH1B	alcohol dehydrogenase 1B (class I), beta polypeptide	00065	RNA	DNA microarray	5.33	Endocrine Neoplasms	-	17389914	-	-	-	Satisfies criteria in Supplementary Table S7
ADH1C	alcohol dehydrogenase 1C (class I), gamma polypeptide	00066	Protein	ICAT	3.03	Chronic Pancreatitis	-	17496331	-	-	-	Satisfies criteria in Supplementary Table S5
ADIPOQ	adiponectin, C1Q and collagen domain containing	05671	Protein	-	-	-	-	-	18056926,15629670,15638879,16639730,15583845,17917082,17372314,17276175,16230515,16849835,18056926,17062769,11162643	-	-	Satisfies criteria in Supplementary Table S2 and S4
ADIPOQ	adiponectin, C1Q and collagen domain containing	05671	Protein	ELISA		Invasive ductal adenocarcinoma	-	17575540	-	-	-	Satisfies criteria in Supplementary Table S2 and S4
ADIPOQ	adiponectin, C1Q and collagen domain containing	05671	RNA	DNA microarray	2.13	PanIN-3	-	16103885	-	-	-	Satisfies criteria in Supplementary Table S2 and S4
ADIPOQ	adiponectin, C1Q and collagen domain containing	05671	Protein	-	-	-	-	-	-	plasma (16525410, 17123536, 18096839, 17184143, 17965293, 17785955, 17709916, 12970275); serum (17575540, 17687539, 18230826, 17879019, 17939592, 17923272, 17490776, 17604011)	-	Satisfies criteria in Supplementary Table S2 and S4
ADM	adrenomedullin	00061	Protein	-	-	-	-	-	17363587,11331218,17100569,11511315	-	-	Satisfies criteria in Supplementary Table S1, S2, S4 and S7
ADM	adrenomedullin	00061	RNA	DNA microarray	>5	Invasive ductal adenocarcinoma	-	14767473	-	-	-	Satisfies criteria in Supplementary Table S1, S2, S4 and S7
ADM	adrenomedullin	00061	Protein	Immunohistochemistry		Endocrine Neoplasms	-	16523412	-	-	-	Satisfies criteria in Supplementary Table S1, S2, S4 and S7
ADM	adrenomedullin	00061	RNA	RT-PCR		-	BxPC3, MiaPaCa-2, CFPAC-1, HPAC, MPanc96, Panc-1, Aspc-1, and SU.86.86	17363587	-	-	-	Satisfies criteria in Supplementary Table S1, S2, S4 and S7
ADM	adrenomedullin	00061	Protein	ELISA		-	BxPC3, SU.86.86, Mpanc96, Panc-1, MiaPaCa-2	17363587	-	-	-	Satisfies criteria in Supplementary Table S1, S2, S4 and S7
ADM	adrenomedullin	00061	Protein	Immunohistochemistry		Invasive ductal adenocarcinoma	-	17363587	-	-	-	Satisfies criteria in Supplementary Table S1, S2, S4 and S7
ADM	adrenomedullin	00061	Protein	Immunohistochemistry		Invasive ductal adenocarcinoma; Pancreatic intraepithelial neoplasia (PanIN)	-	17290391	-	-	-	Satisfies criteria in Supplementary Table S1, S2, S4 and S7
ADM	adrenomedullin	00061	RNA	RT-PCR	1.5	Invasive ductal adenocarcinoma	-	17290391	-	-	-	Satisfies criteria in Supplementary Table S1, S2, S4 and S7
ADM	adrenomedullin	00061	Protein	-	-	-	-	-	-	saliva and serum (15044509); cerebrospinal fluid (9145435); serum (17290391); amniotic fluid (8885746); plasma (8137955, 12907107); milk (11150646, 14725946)	-	Satisfies criteria in Supplementary Table S1, S2, S4 and S7
ADM	adrenomedullin	00061	Protein	-	-	-	-	-	-	saliva and serum (15044509); cerebrospinal fluid (9145435); urine (16948836); amniotic fluid (8885746); plasma (8137955, 12907107); milk (11150646, 14725946)	-	Satisfies criteria in Supplementary Table S1, S2, S4 and S7
ADNP	activity-dependent neuroprotector homeobox	09793	RNA	DNA microarray	15.3	Intraductal papillary mucinous neoplasms	-	12000726	-	-	-	Satisfies criteria in Supplementary Table S4
ADNP	activity-dependent neuroprotector homeobox	09793	Protein	-	-	-	-	-	-	plasma (16525410)	-	Satisfies criteria in Supplementary Table S4
ADRB3	adrenergic, beta-3-, receptor	00188	Protein	-	-	-	-	-	-	-	7565630	Satisfies criteria in Supplementary Table S7
ADRB3	adrenergic, beta-3-, receptor	00188	RNA	DNA microarray	3.81	Endocrine Neoplasms	-	14676124	-	-	-	Satisfies criteria in Supplementary Table S7
ADRM1	adhesion regulating molecule 1	06440	RNA	DNA microarray	2.72	PanIN-1A and PanIN-1B; PanIN-2	-	15753353	-	-	-	Satisfies criteria in Supplementary Table S4
AEBP1	AE binding protein 1	04281	RNA	DNA microarray	3.63	Invasive ductal adenocarcinoma	-	17389914	-	-	-	Satisfies criteria in Supplementary Table S5 and S6
AEBP1	AE binding protein 1	04281	RNA	DNA microarray	>2	Invasive ductal adenocarcinoma; Chronic Pancreatitis	Stroma, not otherwise specified	15502640	-	-	-	Satisfies criteria in Supplementary Table S5 and S6
AEBP1	AE binding protein 1	04281	Protein	-	-	-	-	-	-	cerebrospinal fluid (18052119)	-	Satisfies criteria in Supplementary Table S5 and S6
AGPAT1	1-acylglycerol-3-phosphate O-acyltransferase 1 (lysophosphatidic acid acyltransferase, alpha)	04372	RNA	DNA microarray	2.56	PanIN-2	-	16103885	-	-	-	Satisfies criteria in Supplementary Table S4
AGR2	anterior gradient homolog 2 (Xenopus laevis)	05896	Protein	-	-	-	-	-	15305381	-	-	Satisfies criteria in Supplementary Table S1, S2 and S4
AGR2	anterior gradient homolog 2 (Xenopus laevis)	05896	RNA	DNA microarray	6.67	Invasive ductal adenocarcinoma	-	17389914	-	-	-	Satisfies criteria in Supplementary Table S1, S2 and S4
AGR2	anterior gradient homolog 2 (Xenopus laevis)	05896	RNA	DNA microarray	2.26	Invasive ductal adenocarcinoma	-	17085658	-	-	-	Satisfies criteria in Supplementary Table S1, S2 and S4
AGR2	anterior gradient homolog 2 (Xenopus laevis)	05896	RNA	DNA microarray	4	Invasive ductal adenocarcinoma	-	12950018	-	-	-	Satisfies criteria in Supplementary Table S1, S2 and S4
AGR2	anterior gradient homolog 2 (Xenopus laevis)	05896	RNA	DNA microarray	5.02	Invasive ductal adenocarcinoma	-	12651607	-	-	-	Satisfies criteria in Supplementary Table S1, S2 and S4
AGR2	anterior gradient homolog 2 (Xenopus laevis)	05896	RNA	DNA microarray	2.82	Invasive ductal adenocarcinoma	-	16103885	-	-	-	Satisfies criteria in Supplementary Table S1, S2 and S4
AGR2	anterior gradient homolog 2 (Xenopus laevis)	05896	RNA	DNA microarray	2.29	PanIN-1A and PanIN-1B	-	16103885	-	-	-	Satisfies criteria in Supplementary Table S1, S2 and S4
AGR2	anterior gradient homolog 2 (Xenopus laevis)	05896	RNA	SAGE		-	Cell lines	11830538	-	-	-	Satisfies criteria in Supplementary Table S1, S2 and S4
AGR2	anterior gradient homolog 2 (Xenopus laevis)	05896	RNA	SAGE		Invasive ductal adenocarcinoma	-	11830538	-	-	-	Satisfies criteria in Supplementary Table S1, S2 and S4
AGR2	anterior gradient homolog 2 (Xenopus laevis)	05896	RNA	DNA microarray	2.1	PanIN-1A and PanIN-1B; PanIN-2	-	15753353	-	-	-	Satisfies criteria in Supplementary Table S1, S2 and S4
AGR2	anterior gradient homolog 2 (Xenopus laevis)	05896	Protein	Immunohistochemistry		Invasive ductal adenocarcinoma	-	15305381	-	-	-	Satisfies criteria in Supplementary Table S1, S2 and S4
AGR2	anterior gradient homolog 2 (Xenopus laevis)	05896	RNA	DNA microarray	2.57	PanIN-2	-	16103885	-	-	-	Satisfies criteria in Supplementary Table S1, S2 and S4
AGR2	anterior gradient homolog 2 (Xenopus laevis)	05896	Protein	-	-	-	-	-	-	seminal plasma (16709260)	-	Satisfies criteria in Supplementary Table S1, S2 and S4
AGR3	anterior gradient homolog 3 (Xenopus laevis)	16545	Protein	-	-	-	-	-	-	-	12477722	-
AGR3	anterior gradient homolog 3 (Xenopus laevis)	16545	Protein	-	-	-	-	-	12477722	-	-	-
AGR3	anterior gradient homolog 3 (Xenopus laevis)	16545	RNA	DNA microarray	3.35	Invasive ductal adenocarcinoma	-	17389914	-	-	-	-
AGRN	agrin	10550	Protein	-	-	-	-	-	1326608,1659950	-	-	Satisfies criteria in Supplementary Table S5
AGRN	agrin	10550	Protein	ICAT	2.86	Chronic Pancreatitis	-	17496331	-	-	-	Satisfies criteria in Supplementary Table S5
AGT	angiotensinogen (serpin peptidase inhibitor, clade A, member 8)	00106	RNA	DNA microarray	18	Invasive ductal adenocarcinoma	-	12861384	-	-	-	Satisfies criteria in Supplementary Table S5
AGT	angiotensinogen (serpin peptidase inhibitor, clade A, member 8)	00106	RNA	DNA microarray	2	Chronic Pancreatitis	-	12861384	-	-	-	Satisfies criteria in Supplementary Table S5
AGT	angiotensinogen (serpin peptidase inhibitor, clade A, member 8)	00106	Protein	-	-	-	-	-	-	cerebrospinal fluid (16823975, 18052119, 16199891); tear (16901338); cerebrospinal fluid, plasma, glioblastoma ascitic fluids (14997208); seminal plasma (16709260); plasma (16525410, 11095476, 1594889); serum (12543931, 16188874)	-	Satisfies criteria in Supplementary Table S5
AGTR1	angiotensin II receptor, type 1	00107	Protein	-	-	-	-	-	-	-	9766385, 18026817	Satisfies criteria in Supplementary Table S3, S4 and S6
AGTR1	angiotensin II receptor, type 1	00107	Protein	Western blot		-	PK9, Panc 10.05, HS766T and AsPC-1	18026817	-	-	-	Satisfies criteria in Supplementary Table S3, S4 and S6
AGTR1	angiotensin II receptor, type 1	00107	Protein	Immunohistochemistry		-	PK9, Panc 10.05, HS766T and AsPC-1	18026817	-	-	-	Satisfies criteria in Supplementary Table S3, S4 and S6
AGTR1	angiotensin II receptor, type 1	00107	RNA	RT-PCR		Invasive ductal adenocarcinoma	-	17481528	-	-	-	Satisfies criteria in Supplementary Table S3, S4 and S6
AGTR1	angiotensin II receptor, type 1	00107	Protein	Western blot		Invasive ductal adenocarcinoma	-	17481528	-	-	-	Satisfies criteria in Supplementary Table S3, S4 and S6
AGTR1	angiotensin II receptor, type 1	00107	Protein	Immunohistochemistry		Invasive ductal adenocarcinoma	Stroma, not otherwise specified	17481528	-	-	-	Satisfies criteria in Supplementary Table S3, S4 and S6
AGTR1	angiotensin II receptor, type 1	00107	Protein	Immunohistochemistry		Intraductal papillary mucinous neoplasms; Pancreatic intraepithelial neoplasia (PanIN)	-	18026817	-	-	-	Satisfies criteria in Supplementary Table S3, S4 and S6
AHNAK2	AHNAK nucleoprotein 2	-	RNA	DNA microarray	4.42	Invasive ductal adenocarcinoma	-	15548371	-	-	-	-
AHSG	alpha-2-HS-glycoprotein	00727	RNA	DNA microarray	14.69	Intraductal papillary mucinous neoplasms	-	14982844	-	-	-	Satisfies criteria in Supplementary Table S4
AHSG	alpha-2-HS-glycoprotein	00727	RNA	DNA microarray	>5	Invasive ductal adenocarcinoma	-	14767473	-	-	-	Satisfies criteria in Supplementary Table S4
AHSG	alpha-2-HS-glycoprotein	00727	Protein	-	-	-	-	-	-	cerebrospinal fluid (18052119); tear (16901338); saliva (16740002); hemodialysis fluid (15723814); plasma (16525410, 11439093); serum (12543931, 16188874, 6803836)	-	Satisfies criteria in Supplementary Table S4
AIM1	absent in melanoma 1	18576	RNA	DNA microarray	2.16	PanIN-3	-	16103885	-	-	-	Satisfies criteria in Supplementary Table S4
AIM1	absent in melanoma 1	18576	Protein	-	-	-	-	-	-	plasma (16525410)	-	Satisfies criteria in Supplementary Table S4
AIM2	absent in melanoma 2	05202	RNA	DNA microarray	>5	Invasive ductal adenocarcinoma	-	14767473	-	-	-	-
AK1	adenylate kinase 1	00046	RNA	DNA microarray	5.37	Intraductal papillary mucinous neoplasms	-	14982844	-	-	-	Satisfies criteria in Supplementary Table S4
AK1	adenylate kinase 1	00046	Protein	-	-	-	-	-	-	plasma (16525410)	-	Satisfies criteria in Supplementary Table S4
AK2	adenylate kinase 2	00047	RNA	DNA microarray	6.23	Endocrine Neoplasms	-	15448002	-	-	-	Satisfies criteria in Supplementary Table S7
AK2	adenylate kinase 2	00047	Protein	-	-	-	-	-	-	hemodialysis fluid (15723814)	-	Satisfies criteria in Supplementary Table S7
AK3	adenylate kinase 3	12439	RNA	DNA microarray	>5	Invasive ductal adenocarcinoma	-	14767473	-	-	-	Satisfies criteria in Supplementary Table S4
AK3	adenylate kinase 3	12439	RNA	DNA microarray	2.68	PanIN-3	-	16103885	-	-	-	Satisfies criteria in Supplementary Table S4
AK3	adenylate kinase 3	12439	RNA	DNA microarray	2.68	PanIN-3	-	16103885	-	-	-	Satisfies criteria in Supplementary Table S4
AK3	adenylate kinase 3	12439	RNA	DNA microarray	5	Invasive ductal adenocarcinoma	-	12750293	-	-	-	Satisfies criteria in Supplementary Table S4
AK3	adenylate kinase 3	12439	RNA	DNA microarray	3	-	BxPC-3, MIA PaCa-2, CFPAC-1, HPAC, MPanc-96, SU.86.86, and SW1990	12750293	-	-	-	Satisfies criteria in Supplementary Table S4
AKAP12	A kinase (PRKA) anchor protein (gravin) 12	05263	Protein	ICAT	3.09	Invasive ductal adenocarcinoma	-	16230073	-	-	-	-
AKAP12	A kinase (PRKA) anchor protein (gravin) 12	05263	RNA	DNA microarray	3.27	Invasive ductal adenocarcinoma	-	15467436	-	-	-	-
AKAP12	A kinase (PRKA) anchor protein (gravin) 12	05263	RNA	RT-PCR	10.6	-	Cell line	15467436	-	-	-	-
AKAP13	A kinase (PRKA) anchor protein 13	05253	Protein	-	-	-	-	-	-	-	9891067, 12270917	Satisfies criteria in Supplementary Table S4
AKAP13	A kinase (PRKA) anchor protein 13	05253	RNA	DNA microarray	6.2	Intraductal papillary mucinous neoplasms	-	12000726	-	-	-	Satisfies criteria in Supplementary Table S4
AKAP13	A kinase (PRKA) anchor protein 13	05253	Protein	-	-	-	-	-	-	plasma (16525410)	-	Satisfies criteria in Supplementary Table S4
AKAP8L	A kinase (PRKA) anchor protein 8-like	10641	RNA	DNA microarray	19.02	Intraductal papillary mucinous neoplasms	-	14982844	-	-	-	Satisfies criteria in Supplementary Table S4
AKAP8L	A kinase (PRKA) anchor protein 8-like	10641	Protein	-	-	-	-	-	-	serum (12543931)	-	Satisfies criteria in Supplementary Table S4
AKR1B1	aldo-keto reductase family 1, member B1	00071	Protein	ICAT	2.44	Chronic Pancreatitis	-	17496331	-	-	-	Satisfies criteria in Supplementary Table S5
AKR1C3	aldo-keto reductase family 1, member C3 (3-alpha hydroxysteroid dehydrogenase, type II)	04911	RNA	SAGE		Invasive ductal adenocarcinoma	-	15477757	-	-	-	Satisfies criteria in Supplementary Table S6
AKR1C3	aldo-keto reductase family 1, member C3 (3-alpha hydroxysteroid dehydrogenase, type II)	04911	RNA	SAGE		-	-	15477757	-	-	-	Satisfies criteria in Supplementary Table S6
AKR1C3	aldo-keto reductase family 1, member C3 (3-alpha hydroxysteroid dehydrogenase, type II)	04911	RNA	DNA microarray	3.3	Invasive ductal adenocarcinoma	Stroma, not otherwise specified	15791284	-	-	-	Satisfies criteria in Supplementary Table S6
AKR1C4	aldo-keto reductase family 1, member C4 (chlordecone reductase; 3-alpha hydroxysteroid dehydrogenase, type I; dihydrodiol dehydrogenase 4)	07040	RNA	DNA microarray	5.7	Intraductal papillary mucinous neoplasms	-	12000726	-	-	-	Satisfies criteria in Supplementary Table S4
AKR1C4	aldo-keto reductase family 1, member C4 (chlordecone reductase; 3-alpha hydroxysteroid dehydrogenase, type I; dihydrodiol dehydrogenase 4)	07040	Protein	-	-	-	-	-	-	-	-	Satisfies criteria in Supplementary Table S4
AKT1	v-akt murine thymoma viral oncogene homolog 1	01261	Protein	Western blot	3.3	Invasive ductal adenocarcinoma	-	16285947	-	-	-	Satisfies criteria in Supplementary Table S4
AKT1	v-akt murine thymoma viral oncogene homolog 1	01261	RNA	DNA microarray	5.46	Intraductal papillary mucinous neoplasms	-	14982844	-	-	-	Satisfies criteria in Supplementary Table S4
AKT1	v-akt murine thymoma viral oncogene homolog 1	01261	Protein	Immunohistochemistry		Intraductal papillary mucinous neoplasm with low-grade dysplasia; Intraductal papillary mucinous neoplasm with high-grade dysplasia (carcinoma in situ); PanIN-2; PanIN-3; Invasive ductal adenocarcinoma	-	15879625	-	-	-	Satisfies criteria in Supplementary Table S4
AKT1	v-akt murine thymoma viral oncogene homolog 1	01261	Protein	-	-	-	-	-	-	-	-	Satisfies criteria in Supplementary Table S4
AKT2	v-akt murine thymoma viral oncogene homolog 2	01262	RNA	RT-PCR		-	PANC-1, SU.86.86	17332321	-	-	-	-
AKT2	v-akt murine thymoma viral oncogene homolog 2	01262	Protein	Immunohistochemistry		Invasive ductal adenocarcinoma	-	14735903	-	-	-	-
AKT2	v-akt murine thymoma viral oncogene homolog 2	01262	Protein	Immunohistochemistry		Invasive ductal adenocarcinoma	-	9496907	-	-	-	-
AKT2	v-akt murine thymoma viral oncogene homolog 2	01262	Protein	-	-	-	-	-	-	-	-	-
ALB	albumin	00062	Protein	ICAT	3.13	Invasive ductal adenocarcinoma	-	16230073	-	-	-	Satisfies criteria in Supplementary Table S5
ALB	albumin	00062	Protein	ICAT	3.7	Invasive ductal adenocarcinoma	-	16739137	-	-	-	Satisfies criteria in Supplementary Table S5
ALB	albumin	00062	Protein	ICAT	3.9	Chronic Pancreatitis	-	17198186	-	-	-	Satisfies criteria in Supplementary Table S5
ALB	albumin	00062	Protein	ICAT	3.7	Invasive ductal adenocarcinoma	-	17198186	-	-	-	Satisfies criteria in Supplementary Table S5
ALB	albumin	00062	Protein	ICAT	3.70	Chronic Pancreatitis	-	17496331	-	-	-	Satisfies criteria in Supplementary Table S5
ALB	albumin	00062	Protein	-	-	-	-	-	-	cerebrospinal fluid (16823975, 18052119); pancreatic juice (16739137); saliva (16740002); hemodialysis fluid (15723814); seminal plasma (16709260); plasma (16525410); serum (12543931, 16188874)	-	Satisfies criteria in Supplementary Table S5
ALB	albumin	00062	Protein	-	-	-	-	-	-	cerebrospinal fluid (16823975, 18052119); tear (16901338); pancreatic juice (17198186); saliva (16740002); plasma (16525410); serum (12543931, 16188874)	-	Satisfies criteria in Supplementary Table S5
ALB	albumin	00062	Protein	-	-	-	-	-	-	bile (15084671); cerebrospinal fluid (16823975); saliva (16740002); pancreatic juice (15473694); plasma (16525410); serum (12543931, 16188874)	-	Satisfies criteria in Supplementary Table S5
ALCAM	activated leukocyte cell adhesion molecule	03389	Protein	-	-	-	-	-	-	-	12843199	-
ALCAM	activated leukocyte cell adhesion molecule	03389	Protein	FACS		Invasive ductal adenocarcinoma	-	17652277	-	-	-	-
ALCAM	activated leukocyte cell adhesion molecule	03389	Protein	Immunohistochemistry		Invasive ductal adenocarcinoma	Endothelial cells lining microvessels	17652277	-	-	-	-
ALCAM	activated leukocyte cell adhesion molecule	03389	Protein	ICAT	2.54	Invasive ductal adenocarcinoma	-	16230073	-	-	-	-
ALCAM	activated leukocyte cell adhesion molecule	03389	Protein	-	-	-	-	-	-	seminal plasma (16709260); plasma (16525410); cerebrospinal fluid (18052119)	-	-
ALCAM	activated leukocyte cell adhesion molecule	03389	Protein	-	-	-	-	-	-	plasma (18070985, 16525410)	-	-
ALDH1A1	aldehyde dehydrogenase 1 family, member A1	00001	RNA	DNA microarray	11.2	Intraductal papillary mucinous neoplasms	-	12000726	-	-	-	Satisfies criteria in Supplementary Table S4 and S7
ALDH1A1	aldehyde dehydrogenase 1 family, member A1	00001	RNA	DNA microarray	6.4	Endocrine Neoplasms	-	17389914	-	-	-	Satisfies criteria in Supplementary Table S4 and S7
ALDH1A1	aldehyde dehydrogenase 1 family, member A1	00001	Protein	-	-	-	-	-	-	tear (16901338); seminal plasma (16709260); plasma (16525410); cerebrospinal fluid (16823975)	-	Satisfies criteria in Supplementary Table S4 and S7
ALDH1A3	aldehyde dehydrogenase 1 family, member A3	02713	RNA	DNA microarray	13.08	-	Cell lines	12651607	-	-	-	-
ALDH1A3	aldehyde dehydrogenase 1 family, member A3	02713	RNA	DNA microarray	8.05	Invasive ductal adenocarcinoma	-	12651607	-	-	-	-
ALDH1A3	aldehyde dehydrogenase 1 family, member A3	02713	Protein	-	-	-	-	-	-	tear (16901338)	-	-
ALDH1B1	aldehyde dehydrogenase 1 family, member B1	00005	RNA	DNA microarray	3.4	Endocrine Neoplasms	-	14676124	-	-	-	Satisfies criteria in Supplementary Table S7
ALDH2	aldehyde dehydrogenase 2 family (mitochondrial)	00003	RNA	DNA microarray	2.07	Invasive ductal adenocarcinoma	-	16103885	-	-	-	Satisfies criteria in Supplementary Table S4, S5 and S6
ALDH2	aldehyde dehydrogenase 2 family (mitochondrial)	00003	RNA	DNA microarray	2.03	PanIN-2	-	16103885	-	-	-	Satisfies criteria in Supplementary Table S4, S5 and S6
ALDH2	aldehyde dehydrogenase 2 family (mitochondrial)	00003	RNA	DNA microarray	>2	Invasive ductal adenocarcinoma; Chronic Pancreatitis	Stroma, not otherwise specified	15502640	-	-	-	Satisfies criteria in Supplementary Table S4, S5 and S6
ALDH2	aldehyde dehydrogenase 2 family (mitochondrial)	00003	Protein	-	-	-	-	-	-	plasma (16525410)	-	Satisfies criteria in Supplementary Table S4, S5 and S6
ALDOA	aldolase A, fructose-bisphosphate	00070	Protein	ICAT	2.63	Chronic Pancreatitis	-	17496331	-	-	-	Satisfies criteria in Supplementary Table S4 and S5
ALDOA	aldolase A, fructose-bisphosphate	00070	RNA	DNA microarray	3.35	Invasive ductal adenocarcinoma	-	16103885	-	-	-	Satisfies criteria in Supplementary Table S4 and S5
ALDOA	aldolase A, fructose-bisphosphate	00070	RNA	DNA microarray	2.47	PanIN-3	-	16103885	-	-	-	Satisfies criteria in Supplementary Table S4 and S5
ALDOA	aldolase A, fructose-bisphosphate	00070	RNA	DNA microarray	5	Invasive ductal adenocarcinoma	-	12750293	-	-	-	Satisfies criteria in Supplementary Table S4 and S5
ALDOA	aldolase A, fructose-bisphosphate	00070	RNA	DNA microarray	4	-	BxPC-3, MIA PaCa-2, CFPAC-1, HPAC, MPanc-96, SU.86.86, and SW1990	12750293	-	-	-	Satisfies criteria in Supplementary Table S4 and S5
ALDOA	aldolase A, fructose-bisphosphate	00070	RNA	DNA microarray	24.25	Intraductal papillary mucinous neoplasms	-	14982844	-	-	-	Satisfies criteria in Supplementary Table S4 and S5
ALDOA	aldolase A, fructose-bisphosphate	00070	Protein	-	-	-	-	-	-	tear (16901338); seminal plasma (16709260); cerebrospinal fluid (16823975, 18052119)	-	Satisfies criteria in Supplementary Table S4 and S5
ALG6	asparagine-linked glycosylation 6 homolog (S. cerevisiae, alpha-1,3-glucosyltransferase)	05194	RNA	DNA microarray	2.61	PanIN-3	-	16103885	-	-	-	Satisfies criteria in Supplementary Table S4
ALG6	asparagine-linked glycosylation 6 homolog (S. cerevisiae, alpha-1,3-glucosyltransferase)	05194	Protein	-	-	-	-	-	-	serum (16188874)	-	Satisfies criteria in Supplementary Table S4
ALOX12	arachidonate 12-lipoxygenase	01066	RNA	RT-PCR		-	MiaPaCa2, PANC-1,ASPC-1 and Capan2	10405349	-	-	-	-
ALOX12P2	arachidonate 12-lipoxygenase pseudogene 2	-	RNA	DNA microarray	2.45	Invasive ductal adenocarcinoma	-	16103885	-	-	-	-
ALOX5	arachidonate 5-lipoxygenase	01065	RNA	RT-PCR		-	PANC-1, AsPC-1, and MiaPaCa2	12163367	-	-	-	Satisfies criteria in Supplementary Table S1, S4 and S5
ALOX5	arachidonate 5-lipoxygenase	01065	Protein	Immunohistochemistry		Invasive ductal adenocarcinoma; Chronic Pancreatitis	-	12163367	-	-	-	Satisfies criteria in Supplementary Table S1, S4 and S5
ALOX5	arachidonate 5-lipoxygenase	01065	Protein	Western blot			HPAF, PANC-1, AsPC-1, and CaPan-2	12163367	-	-	-	Satisfies criteria in Supplementary Table S1, S4 and S5
ALOX5	arachidonate 5-lipoxygenase	01065	RNA	RT-PCR		Invasive ductal adenocarcinoma	-	12163367	-	-	-	Satisfies criteria in Supplementary Table S1, S4 and S5
ALOX5	arachidonate 5-lipoxygenase	01065	Protein	Immunohistochemistry		PanIN-1A and PanIN-1B; PanIN-2; PanIN-3; Chronic Pancreatitis	-	16024599	-	-	-	Satisfies criteria in Supplementary Table S1, S4 and S5
ALOX5	arachidonate 5-lipoxygenase	01065	Protein	Western blot	2.96	Invasive ductal adenocarcinoma	-	16285947	-	-	-	Satisfies criteria in Supplementary Table S1, S4 and S5
ALOX5	arachidonate 5-lipoxygenase	01065	RNA	RT-PCR		-	MiaPaCa2, PANC-1, ASPC-1 and Capan2	10405349	-	-	-	Satisfies criteria in Supplementary Table S1, S4 and S5
ALPK3	alpha-kinase 3	11365	RNA	DNA microarray	2.01	PanIN-3	-	16103885	-	-	-	Satisfies criteria in Supplementary Table S4
ALPK3	alpha-kinase 3	11365	Protein	-	-	-	-	-	-	plasma (16525410)	-	Satisfies criteria in Supplementary Table S4
ALPPL2	alkaline phosphatase, placental-like 2	01380	Protein	-	-	-	-	-	-	-	2578098	-
ALPPL2	alkaline phosphatase, placental-like 2	01380	Protein	-	-	-	-	-	1581814	-	-	-
ALPPL2	alkaline phosphatase, placental-like 2	01380	RNA	SAGE		-	-	15477757	-	-	-	-
ALPPL2	alkaline phosphatase, placental-like 2	01380	RNA	SAGE		Invasive ductal adenocarcinoma	-	15477757	-	-	-	-
ALPPL2	alkaline phosphatase, placental-like 2	01380	Protein	-	-	-	-	-	-	seminal plasma (1581814); serum (2921344, 10471145)	-	-
ALS2CR2	amyotrophic lateral sclerosis 2 (juvenile) chromosome region, candidate 2	09546	RNA	DNA microarray	2.31	PanIN-3	-	16103885	-	-	-	Satisfies criteria in Supplementary Table S4
AMBP	alpha-1-microglobulin/bikunin precursor	01467	Protein	-	-	-	-	-	16188874,16525410,15473694	-	-	-
AMBP	alpha-1-microglobulin/bikunin precursor	01467	Protein	ICAT	2.72	Invasive ductal adenocarcinoma	-	16230073	-	-	-	-
AMBP	alpha-1-microglobulin/bikunin precursor	01467	Protein	-	-	-	-	-	-	tear (16901338); urine (11877257); urine, plasma and synovial fluid (2419908); seminal plasma (16709260); serum, urine and cerbrospinal fliud (72071); plasma (16525410); serum (2482577, 1700638, 16188874, 10878892); urine and amniotic fluid (10727951)	-	-
AMIGO2	adhesion molecule with Ig-like domain 2	16483	Protein	-	-	-	-	-	-	-	12843293, 15107827	-
AMIGO2	adhesion molecule with Ig-like domain 2	16483	RNA	DNA microarray	4.02	Invasive ductal adenocarcinoma	-	15467436	-	-	-	-
AMY1A	amylase, alpha 1A (salivary)	00096	RNA	DNA microarray	5.3	Chronic Pancreatitis	Stroma, not otherwise specified	15791284	-	-	-	Satisfies criteria in Supplementary Table S4, S5 and S6
AMY1A	amylase, alpha 1A (salivary)	00096	RNA	DNA microarray	2	PanIN-1A and PanIN-1B; PanIN-2	-	15753353	-	-	-	Satisfies criteria in Supplementary Table S4, S5 and S6
AMY1A	amylase, alpha 1A (salivary)	00096	RNA	DNA microarray	4.1	Invasive ductal adenocarcinoma	Stroma, not otherwise specified	15791284	-	-	-	Satisfies criteria in Supplementary Table S4, S5 and S6
AMY1A	amylase, alpha 1A (salivary)	00096	Protein	-	-	-	-	-	-	bile (15084671); saliva (16944961, 16740002); amniotic fluid (2424823); plasma (16525410); serum (12072425)	-	Satisfies criteria in Supplementary Table S4, S5 and S6
ANAPC2	anaphase promoting complex subunit 2	07367	RNA	DNA microarray	18.29	Intraductal papillary mucinous neoplasm with an associated invasive carcinoma	-	14982844	-	-	-	Satisfies criteria in Supplementary Table S4
ANAPC2	anaphase promoting complex subunit 2	07367	RNA	DNA microarray	13.92	Intraductal papillary mucinous neoplasms	-	14982844	-	-	-	Satisfies criteria in Supplementary Table S4
ANG	angiogenin, ribonuclease, RNase A family, 5	00105	Protein	Western blot		Invasive ductal adenocarcinoma	-	10206479	-	-	-	Satisfies criteria in Supplementary Table S1
ANG	angiogenin, ribonuclease, RNase A family, 5	00105	RNA	In situ hybridization		Invasive ductal adenocarcinoma	-	8665497	-	-	-	Satisfies criteria in Supplementary Table S1
ANG	angiogenin, ribonuclease, RNase A family, 5	00105	Protein	Western blot		Invasive ductal adenocarcinoma	-	8665497	-	-	-	Satisfies criteria in Supplementary Table S1
ANG	angiogenin, ribonuclease, RNase A family, 5	00105	RNA	In situ hybridization		Invasive ductal adenocarcinoma	Fibroblasts	10206479	-	-	-	Satisfies criteria in Supplementary Table S1
ANG	angiogenin, ribonuclease, RNase A family, 5	00105	Protein	ELISA		Invasive ductal adenocarcinoma	-	8665497	-	-	-	Satisfies criteria in Supplementary Table S1
ANG	angiogenin, ribonuclease, RNase A family, 5	00105	Protein	-	-	-	-	-	-	serum (8665497)	-	Satisfies criteria in Supplementary Table S1
ANGPT2	angiopoietin 2	03563	Protein	Immunohistochemistry		Endocrine Neoplasms	-	15070602	-	-	-	Satisfies criteria in Supplementary Table S7
ANGPT2	angiopoietin 2	03563	RNA	DNA microarray	7.6	Endocrine Neoplasms	-	15070602	-	-	-	Satisfies criteria in Supplementary Table S7
ANGPT2	angiopoietin 2	03563	RNA	RT-PCR		Endocrine Neoplasms	-	15070602	-	-	-	Satisfies criteria in Supplementary Table S7
ANGPT2	angiopoietin 2	03563	Protein	-	-	-	-	-	-	serum (12543931)	-	Satisfies criteria in Supplementary Table S7
ANKIB1	ankyrin repeat and IBR domain containing 1	10645	RNA	DNA microarray	2.39	Invasive ductal adenocarcinoma	-	16103885	-	-	-	-
ANLN	anillin, actin binding protein	09799	RNA	DNA microarray	4.57	Invasive ductal adenocarcinoma	-	14695172	-	-	-	-
ANLN	anillin, actin binding protein	09799	RNA	DNA microarray	>5	Invasive ductal adenocarcinoma	-	14767473	-	-	-	-
ANPEP	alanyl (membrane) aminopeptidase (aminopeptidase N, aminopeptidase M, microsomal aminopeptidase, CD13, p150)	01055	Protein	-	-	-	-	-	-	-	2901990	-
ANPEP	alanyl (membrane) aminopeptidase (aminopeptidase N, aminopeptidase M, microsomal aminopeptidase, CD13, p150)	01055	Protein	-	-	-	-	-	16215274	-	-	-
ANPEP	alanyl (membrane) aminopeptidase (aminopeptidase N, aminopeptidase M, microsomal aminopeptidase, CD13, p150)	01055	Protein	SILAC	>20	-	Panc1	16215274	-	-	-	-
ANPEP	alanyl (membrane) aminopeptidase (aminopeptidase N, aminopeptidase M, microsomal aminopeptidase, CD13, p150)	01055	Protein	-	-	-	-	-	-	plasma (7902291, 16525410, 12473585)	-	-
ANTXR1	anthrax toxin receptor 1	05913	Protein	-	-	-	-	-	-	-	11700562	-
ANTXR1	anthrax toxin receptor 1	05913	RNA	DNA microarray	4	Invasive ductal adenocarcinoma	-	12950018	-	-	-	-
ANTXR1	anthrax toxin receptor 1	05913	RNA	DNA microarray	3.36	Invasive ductal adenocarcinoma	-	17389914	-	-	-	-
ANTXR1	anthrax toxin receptor 1	05913	Protein	-	-	-	-	-	-	-	-	-
ANXA1	annexin A1	01060	Protein	-	-	-	-	-	-	-	12679902	Satisfies criteria in Supplementary Table S1, S3, S4 and S7
ANXA1	annexin A1	01060	RNA	DNA microarray	2.94	-	AsPC-1, BxPC-3 , Capan-1 Capan-2 , and HPAF	12942322	-	-	-	Satisfies criteria in Supplementary Table S1, S3, S4 and S7
ANXA1	annexin A1	01060	Protein	ICAT	2.29	Invasive ductal adenocarcinoma	-	16230073	-	-	-	Satisfies criteria in Supplementary Table S1, S3, S4 and S7
ANXA1	annexin A1	01060	Protein	Immunohistochemistry		Invasive ductal adenocarcinoma; Acinar cell carcinoma; Endocrine Neoplasms	-	15133855	-	-	-	Satisfies criteria in Supplementary Table S1, S3, S4 and S7
ANXA1	annexin A1	01060	RNA	DNA microarray	8.26	-	Cell lines	12651607	-	-	-	Satisfies criteria in Supplementary Table S1, S3, S4 and S7
ANXA1	annexin A1	01060	RNA	DNA microarray	5.46	Invasive ductal adenocarcinoma	-	12651607	-	-	-	Satisfies criteria in Supplementary Table S1, S3, S4 and S7
ANXA1	annexin A1	01060	RNA	DNA microarray	5.66	Invasive ductal adenocarcinoma	-	11943709	-	-	-	Satisfies criteria in Supplementary Table S1, S3, S4 and S7
ANXA1	annexin A1	01060	Protein	Western blot		-	BxPC-3	15133855	-	-	-	Satisfies criteria in Supplementary Table S1, S3, S4 and S7
ANXA1	annexin A1	01060	RNA	DNA microarray	5.66	-	AsPc1, BxPc3, CAPAN1, CAPAN2, CFPAC1, COLO357, Hs766T, MiaPaCa2, Panc-1, and Su86.86	11943709	-	-	-	Satisfies criteria in Supplementary Table S1, S3, S4 and S7
ANXA1	annexin A1	01060	RNA	DNA microarray	4.09	Invasive ductal adenocarcinoma	-	16425432	-	-	-	Satisfies criteria in Supplementary Table S1, S3, S4 and S7
ANXA1	annexin A1	01060	Protein	Western blot		Invasive ductal adenocarcinoma	-	15133855	-	-	-	Satisfies criteria in Supplementary Table S1, S3, S4 and S7
ANXA1	annexin A1	01060	RNA	DNA microarray	>=3	Invasive ductal adenocarcinoma	-	14695172	-	-	-	Satisfies criteria in Supplementary Table S1, S3, S4 and S7
ANXA1	annexin A1	01060	Protein	Western blot	8.11	Invasive ductal adenocarcinoma	-	16285947	-	-	-	Satisfies criteria in Supplementary Table S1, S3, S4 and S7
ANXA1	annexin A1	01060	RNA	DNA microarray	2.07	PanIN-3	-	16103885	-	-	-	Satisfies criteria in Supplementary Table S1, S3, S4 and S7
ANXA1	annexin A1	01060	Protein	-	-	-	-	-	-	cerebrospinal fluid (16823975); saliva (16944961); pancreatic juice (15473694); seminal plasma (16709260); plasma (16525410); serum (16188874)	-	Satisfies criteria in Supplementary Table S1, S3, S4 and S7
ANXA1	annexin A1	01060	Protein	-	-	-	-	-	-	cerebrospinal fluid (16823975); tear (16901338); saliva (16944961); plasma (16525410); serum (16188874)	-	Satisfies criteria in Supplementary Table S1, S3, S4 and S7
ANXA10	annexin A10	09724	RNA	DNA microarray	24.3	PanIN-1A and PanIN-1B; PanIN-2	-	15753353	-	-	-	Satisfies criteria in Supplementary Table S4
ANXA10	annexin A10	09724	RNA	DNA microarray	3.7	Invasive ductal adenocarcinoma	-	17389914	-	-	-	Satisfies criteria in Supplementary Table S4
ANXA10	annexin A10	09724	RNA	DNA microarray	15.57	Intraductal papillary mucinous neoplasms	-	14982844	-	-	-	Satisfies criteria in Supplementary Table S4
ANXA10	annexin A10	09724	RNA	RT-PCR		Intraductal papillary mucinous neoplasms	-	14982844	-	-	-	Satisfies criteria in Supplementary Table S4
ANXA10	annexin A10	09724	RNA	DNA microarray	34.8	Mucinous cystic neoplasms	Fibroblasts	15489895	-	-	-	Satisfies criteria in Supplementary Table S4
ANXA2	annexin A2	01061	Protein	-	-	-	-	-	-	-	16450333, 17492507, 8834809, 12045186, 9482108	Satisfies criteria in Supplementary Table S1, S2, S3, S4 and S6
ANXA2	annexin A2	01061	Protein	-	-	-	-	-	7518469	-	-	Satisfies criteria in Supplementary Table S1, S2, S3, S4 and S6
ANXA2	annexin A2	01061	Protein	Western blot	11.59	Invasive ductal adenocarcinoma	-	16285947	-	-	-	Satisfies criteria in Supplementary Table S1, S2, S3, S4 and S6
ANXA2	annexin A2	01061	Protein	Immunohistochemistry		Invasive ductal adenocarcinoma	-	17492507	-	-	-	Satisfies criteria in Supplementary Table S1, S2, S3, S4 and S6
ANXA2	annexin A2	01061	Protein	Mass spectrometry		Invasive ductal adenocarcinoma	-	17492507	-	-	-	Satisfies criteria in Supplementary Table S1, S2, S3, S4 and S6
ANXA2	annexin A2	01061	Protein	Western blot		Invasive ductal adenocarcinoma	-	17492507	-	-	-	Satisfies criteria in Supplementary Table S1, S2, S3, S4 and S6
ANXA2	annexin A2	01061	Protein	Western blot		-	SK-PC-1 and AsPC-1	9482108	-	-	-	Satisfies criteria in Supplementary Table S1, S2, S3, S4 and S6
ANXA2	annexin A2	01061	Protein	DIGE	4.8	PanIN-2	-	15924292	-	-	-	Satisfies criteria in Supplementary Table S1, S2, S3, S4 and S6
ANXA2	annexin A2	01061	Protein	Immunohistochemistry		Invasive ductal adenocarcinoma; PanIN-2; PanIN-3	-	17456763	-	-	-	Satisfies criteria in Supplementary Table S1, S2, S3, S4 and S6
ANXA2	annexin A2	01061	Protein	Western blot		-	BxPC3, HPDE, SK-PC-1, PANC-1, Hs766T	17456763	-	-	-	Satisfies criteria in Supplementary Table S1, S2, S3, S4 and S6
ANXA2	annexin A2	01061	RNA	DNA microarray	2.01	Invasive ductal adenocarcinoma	-	16450333	-	-	-	Satisfies criteria in Supplementary Table S1, S2, S3, S4 and S6
ANXA2	annexin A2	01061	Protein	Immunohistochemistry		Invasive ductal adenocarcinoma	-	9482108	-	-	-	Satisfies criteria in Supplementary Table S1, S2, S3, S4 and S6
ANXA2	annexin A2	01061	Protein	Immunohistochemistry		Invasive ductal adenocarcinoma; PanIN-1A and PanIN-1B; PanIN-2; PanIN-3	Stroma, not otherwise specified	16450333	-	-	-	Satisfies criteria in Supplementary Table S1, S2, S3, S4 and S6
ANXA2	annexin A2	01061	Protein	Western blot		Invasive ductal adenocarcinoma	-	17496331	-	-	-	Satisfies criteria in Supplementary Table S1, S2, S3, S4 and S6
ANXA2	annexin A2	01061	Protein	Immunohistochemistry		Invasive ductal adenocarcinoma	Stroma, not otherwise specified	17496331	-	-	-	Satisfies criteria in Supplementary Table S1, S2, S3, S4 and S6
ANXA2	annexin A2	01061	Protein	Western blot	2.68	Invasive ductal adenocarcinoma	-	16230073	-	-	-	Satisfies criteria in Supplementary Table S1, S2, S3, S4 and S6
ANXA2	annexin A2	01061	Protein	ICAT	2.68	Invasive ductal adenocarcinoma	-	16230073	-	-	-	Satisfies criteria in Supplementary Table S1, S2, S3, S4 and S6
ANXA2	annexin A2	01061	Protein	Immunohistochemistry		Invasive ductal adenocarcinoma	-	16230073	-	-	-	Satisfies criteria in Supplementary Table S1, S2, S3, S4 and S6
ANXA2	annexin A2	01061	Protein	Two dimensional electrophoresis		Invasive ductal adenocarcinoma	-	17492507	-	-	-	Satisfies criteria in Supplementary Table S1, S2, S3, S4 and S6
ANXA2	annexin A2	01061	Protein	Immunohistochemistry		Invasive ductal adenocarcinoma	-	17496331	-	-	-	Satisfies criteria in Supplementary Table S1, S2, S3, S4 and S6
ANXA2	annexin A2	01061	Protein	-	-	-	-	-	-	seminal plasma (16709260); saliva (16944961); serum (16188874)	-	Satisfies criteria in Supplementary Table S1, S2, S3, S4 and S6
ANXA2	annexin A2	01061	Protein	-	-	-	-	-	-	tear (16901338); saliva (16944961); serum (16188874)	-	Satisfies criteria in Supplementary Table S1, S2, S3, S4 and S6
ANXA4	annexin A4	00112	Protein	-	-	-	-	-	-	-	12912993, 16687573	-
ANXA4	annexin A4	00112	Protein	ICAT	2.92	Invasive ductal adenocarcinoma	-	16230073	-	-	-	-
ANXA4	annexin A4	00112	Protein	-	-	-	-	-	-	cerebrospinal fluid (16823975); tear (16901338); pancreatic juice (15473694); seminal plasma (16709260); serum (12543931)	-	-
ANXA5	annexin A5	00568	Protein	-	-	-	-	-	-	-	8495746	Satisfies criteria in Supplementary Table S4
ANXA5	annexin A5	00568	Protein	-	-	-	-	-	1397263	-	-	Satisfies criteria in Supplementary Table S4
ANXA5	annexin A5	00568	RNA	DNA microarray	6.2	Intraductal papillary mucinous neoplasms	-	12000726	-	-	-	Satisfies criteria in Supplementary Table S4
ANXA5	annexin A5	00568	Protein	-	-	-	-	-	-	tear (16901338); seminal plasma (16709260); pancreatic juice (15473694); cerebrospinal fluid (18052119)	-	Satisfies criteria in Supplementary Table S4
ANXA6	annexin A6	00231	Protein	-	-	-	-	-	-	-	1831222, 8834809	Satisfies criteria in Supplementary Table S4
ANXA6	annexin A6	00231	RNA	DNA microarray	>5	Invasive ductal adenocarcinoma	-	14767473	-	-	-	Satisfies criteria in Supplementary Table S4
ANXA6	annexin A6	00231	RNA	DNA microarray	6.82	Intraductal papillary mucinous neoplasms	-	14982844	-	-	-	Satisfies criteria in Supplementary Table S4
ANXA6	annexin A6	00231	Protein	-	-	-	-	-	-	seminal plasma (16709260); plasma (16525410); cerebrospinal fluid (16823975)	-	Satisfies criteria in Supplementary Table S4
ANXA8	annexin A8	03866	Protein	-	-	-	-	-	-	-	8018923	Satisfies criteria in Supplementary Table S1 and S3
ANXA8	annexin A8	03866	RNA	Northern blot		Invasive ductal adenocarcinoma	-	9172000	-	-	-	Satisfies criteria in Supplementary Table S1 and S3
ANXA8	annexin A8	03866	RNA	RT-PCR		Invasive ductal adenocarcinoma	-	9172000	-	-	-	Satisfies criteria in Supplementary Table S1 and S3
ANXA8	annexin A8	03866	RNA	DNA microarray	4.62	Invasive ductal adenocarcinoma	-	17389914	-	-	-	Satisfies criteria in Supplementary Table S1 and S3
ANXA8	annexin A8	03866	RNA	DNA microarray	7	Invasive ductal adenocarcinoma	-	12750293	-	-	-	Satisfies criteria in Supplementary Table S1 and S3
ANXA8	annexin A8	03866	RNA	DNA microarray	8.5	Invasive ductal adenocarcinoma	-	12861384	-	-	-	Satisfies criteria in Supplementary Table S1 and S3
ANXA8	annexin A8	03866	RNA	DNA microarray	24	-	BxPC-3, MIA PaCa-2, CFPAC-1, HPAC, MPanc-96, SU.86.86, and SW1990	12750293	-	-	-	Satisfies criteria in Supplementary Table S1 and S3
ANXA8	annexin A8	03866	Protein	Immunohistochemistry		Invasive ductal adenocarcinoma	-	18223320	-	-	-	Satisfies criteria in Supplementary Table S1 and S3
ANXA8	annexin A8	03866	RNA	DNA microarray	2.69	Invasive ductal adenocarcinoma	-	16103885	-	-	-	Satisfies criteria in Supplementary Table S1 and S3
ANXA8	annexin A8	03866	Protein	-	-	-	-	-	-	tear (16901338)	-	Satisfies criteria in Supplementary Table S1 and S3
AOC3	amine oxidase, copper containing 3	04770	Protein	-	-	-	-	-	-	-	9653080	Satisfies criteria in Supplementary Table S5 and S6
AOC3	amine oxidase, copper containing 3	04770	RNA	DNA microarray	>2	Invasive ductal adenocarcinoma; Chronic Pancreatitis	Stroma, not otherwise specified	15502640	-	-	-	Satisfies criteria in Supplementary Table S5 and S6
AOC3	amine oxidase, copper containing 3	04770	Protein	-	-	-	-	-	-	plasma (15830186)	-	Satisfies criteria in Supplementary Table S5 and S6
AP1G1	adaptor-related protein complex 1, gamma 1 subunit	04637	RNA	DNA microarray	2.44	PanIN-3	-	16103885	-	-	-	Satisfies criteria in Supplementary Table S4
AP1G1	adaptor-related protein complex 1, gamma 1 subunit	04637	Protein	-	-	-	-	-	-	plasma (16525410)	-	Satisfies criteria in Supplementary Table S4
AP1M2	adaptor-related protein complex 1, mu 2 subunit	06296	RNA	DNA microarray	7.17	Intraductal papillary mucinous neoplasms	-	14982844	-	-	-	Satisfies criteria in Supplementary Table S4
AP1S1	adaptor-related protein complex 1, sigma 1 subunit	04635	RNA	DNA microarray	2.96	Invasive ductal adenocarcinoma	-	16103885	-	-	-	-
AP2A1	adaptor-related protein complex 2, alpha 1 subunit	03016	Protein	-	-	-	-	-	-	-	10966473	-
AP2A1	adaptor-related protein complex 2, alpha 1 subunit	03016	Protein	Western blot	3.88	Invasive ductal adenocarcinoma	-	16285947	-	-	-	-
AP2A1	adaptor-related protein complex 2, alpha 1 subunit	03016	Protein	-	-	-	-	-	-	tear (16901338)	-	-
AP2B1	adaptor-related protein complex 2, beta 1 subunit	03015	Protein	-	-	-	-	-	-	-	14530274	Satisfies criteria in Supplementary Table S4
AP2B1	adaptor-related protein complex 2, beta 1 subunit	03015	RNA	DNA microarray	3.01	Intraductal papillary mucinous neoplasm with an associated invasive carcinoma	-	14982844	-	-	-	Satisfies criteria in Supplementary Table S4
AP2B1	adaptor-related protein complex 2, beta 1 subunit	03015	RNA	DNA microarray	2.44	PanIN-3	-	16103885	-	-	-	Satisfies criteria in Supplementary Table S4
AP2B1	adaptor-related protein complex 2, beta 1 subunit	03015	RNA	DNA microarray	2.81	PanIN-2	-	16103885	-	-	-	Satisfies criteria in Supplementary Table S4
AP2B1	adaptor-related protein complex 2, beta 1 subunit	03015	RNA	DNA microarray	3.58	Invasive ductal adenocarcinoma	-	16103885	-	-	-	Satisfies criteria in Supplementary Table S4
AP2B1	adaptor-related protein complex 2, beta 1 subunit	03015	Protein	-	-	-	-	-	-	hemodialysis fluid (15723814); cerebrospinal fluid (18052119)	-	Satisfies criteria in Supplementary Table S4
AP2M1	adaptor-related protein complex 2, mu 1 subunit	03014	Protein	-	-	-	-	-	-	-	15911768, 9571248, 8491205	Satisfies criteria in Supplementary Table S4
AP2M1	adaptor-related protein complex 2, mu 1 subunit	03014	RNA	DNA microarray	7.98	Intraductal papillary mucinous neoplasms	-	14982844	-	-	-	Satisfies criteria in Supplementary Table S4
AP2M1	adaptor-related protein complex 2, mu 1 subunit	03014	Protein	-	-	-	-	-	-	plasma (16525410)	-	Satisfies criteria in Supplementary Table S4
AP2S1	adaptor-related protein complex 2, sigma 1 subunit	03762	Protein	-	-	-	-	-	-	-	2040623, 2495531	Satisfies criteria in Supplementary Table S4
AP2S1	adaptor-related protein complex 2, sigma 1 subunit	03762	RNA	DNA microarray	12.35	Intraductal papillary mucinous neoplasms	-	14982844	-	-	-	Satisfies criteria in Supplementary Table S4
AP2S1	adaptor-related protein complex 2, sigma 1 subunit	03762	RNA	DNA microarray	14.52	Intraductal papillary mucinous neoplasm with an associated invasive carcinoma	-	14982844	-	-	-	Satisfies criteria in Supplementary Table S4
AP2S1	adaptor-related protein complex 2, sigma 1 subunit	03762	RNA	DNA microarray	3.11	Invasive ductal adenocarcinoma	-	12651607	-	-	-	Satisfies criteria in Supplementary Table S4
AP3B1	adaptor-related protein complex 3, beta 1 subunit	04551	Protein	-	-	-	-	-	-	-	9182526	-
AP3B1	adaptor-related protein complex 3, beta 1 subunit	04551	RNA	DNA microarray	>5	Invasive ductal adenocarcinoma	-	14767473	-	-	-	-
AP3B1	adaptor-related protein complex 3, beta 1 subunit	04551	Protein	-	-	-	-	-	-	plasma (16525410)	-	-
AP3D1	adaptor-related protein complex 3, delta 1 subunit	06260	Protein	Western blot		Invasive ductal adenocarcinoma	-	16285947	-	-	-	-
APCS	amyloid P component, serum	00101	Protein	-	-	-	-	-	16944928,14718574,16188874,12767937	-	-	Satisfies criteria in Supplementary Table S2 and S4
APCS	amyloid P component, serum	00101	Protein	DIGE	4.96	Invasive ductal adenocarcinoma	-	17303479	-	-	-	Satisfies criteria in Supplementary Table S2 and S4
APCS	amyloid P component, serum	00101	RNA	DNA microarray	5.89	Intraductal papillary mucinous neoplasms	-	14982844	-	-	-	Satisfies criteria in Supplementary Table S2 and S4
APCS	amyloid P component, serum	00101	Protein	-	-	-	-	-	-	bile (15084671); cerebrospinal fluid (16823975, 18052119); tear (16901338); seminal plasma (16709260); plasma (16525410, 17303479); serum (16188874)	-	Satisfies criteria in Supplementary Table S2 and S4
APEH	N-acylaminoacyl-peptide hydrolase	00034	RNA	DNA microarray	5.89	Intraductal papillary mucinous neoplasms	-	14982844	-	-	-	Satisfies criteria in Supplementary Table S4
APEH	N-acylaminoacyl-peptide hydrolase	00034	Protein	-	-	-	-	-	-	seminal plasma (16709260)	-	Satisfies criteria in Supplementary Table S4
APH1B	anterior pharynx defective 1 homolog B (C. elegans)	06361	RNA	DNA microarray	2.13	PanIN-3	-	16103885	-	-	-	Satisfies criteria in Supplementary Table S4
APLP1	amyloid beta (A4) precursor-like protein 1	00102	RNA	DNA microarray	10.6	Endocrine Neoplasms	-	15070602	-	-	-	Satisfies criteria in Supplementary Table S7
APLP1	amyloid beta (A4) precursor-like protein 1	00102	Protein	-	-	-	-	-	-	cerebrospinal fluid (16823975, 18052119, 9428684)	-	Satisfies criteria in Supplementary Table S7
APLP2	amyloid beta (A4) precursor-like protein 2	00103	Protein	-	-	-	-	-	-	-	9556595, 12499552	Satisfies criteria in Supplementary Table S2, S3 and S4
APLP2	amyloid beta (A4) precursor-like protein 2	00103	Protein	-	-	-	-	-	16215274	-	-	Satisfies criteria in Supplementary Table S2, S3 and S4
APLP2	amyloid beta (A4) precursor-like protein 2	00103	RNA	DNA microarray	4.27	Invasive ductal adenocarcinoma	-	12651607	-	-	-	Satisfies criteria in Supplementary Table S2, S3 and S4
APLP2	amyloid beta (A4) precursor-like protein 2	00103	RNA	DNA microarray	7.09	-	Cell lines	12651607	-	-	-	Satisfies criteria in Supplementary Table S2, S3 and S4
APLP2	amyloid beta (A4) precursor-like protein 2	00103	RNA	DNA microarray	5.38	Intraductal papillary mucinous neoplasms	-	14982844	-	-	-	Satisfies criteria in Supplementary Table S2, S3 and S4
APLP2	amyloid beta (A4) precursor-like protein 2	00103	Protein	SILAC	2.3	-	Panc1	16215274	-	-	-	Satisfies criteria in Supplementary Table S2, S3 and S4
APLP2	amyloid beta (A4) precursor-like protein 2	00103	Protein	-	-	-	-	-	-	seminal plasma (16709260); cerebrospinal fluid (18052119)	-	Satisfies criteria in Supplementary Table S2, S3 and S4
APOA1	apolipoprotein A-I	02517	Protein	-	-	-	-	-	3005308,3119665	-	-	-
APOA1	apolipoprotein A-I	02517	Protein	DIGE	3.32	Invasive ductal adenocarcinoma	-	17303479	-	-	-	-
APOA1	apolipoprotein A-I	02517	Protein	-	-	-	-	-	-	cerebrospinal fluid (16823975, 18052119, 10828089); tear (16901338); csf (10939571); hemodialysis fluid (15723814); plasma (3119665, 16525410, 17303479, 12349978); serum (12543931, 11223438, 16188874)	-	-
APOA2	apolipoprotein A-II	00129	Protein	-	-	-	-	-	17652309	-	-	Satisfies criteria in Supplementary Table S5
APOA2	apolipoprotein A-II	00129	Protein	ICAT	5.56	Chronic Pancreatitis	-	17496331	-	-	-	Satisfies criteria in Supplementary Table S5
APOA2	apolipoprotein A-II	00129	Protein	-	-	-	-	-	-	plasma (14718574, 17652309)	-	Satisfies criteria in Supplementary Table S5
APOA4	apolipoprotein A-IV	00130	Protein	-	-	-	-	-	16944928,16212428,15258202	-	-	-
APOA4	apolipoprotein A-IV	00130	Protein	DIGE	2	Invasive ductal adenocarcinoma	-	16212428	-	-	-	-
APOA4	apolipoprotein A-IV	00130	Protein	-	-	-	-	-	-	hemodialysis fluid (15723814); plasma (16525410, 3611972, 12121350, 12777472, 17206692, 6987270); serum (12543931, 16212428, 16188874); cerebrospinal fluid (16823975, 18052119)	-	-
APOB	apolipoprotein B (including Ag(x) antigen)	00133	Protein	-	-	-	-	-	16212428	-	-	-
APOB	apolipoprotein B (including Ag(x) antigen)	00133	Protein	-	-	-	-	-	-	cerebrospinal fluid (18052119); tear (16901338); pancreatic juice (15473694); seminal plasma (16709260); plasma (16525410); serum (16212428)	-	-
APOC1	apolipoprotein C-I	00131	Protein	-	-	-	-	-	7471419,16525410	-	-	Satisfies criteria in Supplementary Table S1, S2, S5 and S6
APOC1	apolipoprotein C-I	00131	Protein	Immunohistochemistry		Chronic Pancreatitis	Stroma, not otherwise specified	15502640	-	-	-	Satisfies criteria in Supplementary Table S1, S2, S5 and S6
APOC1	apolipoprotein C-I	00131	RNA	RT-PCR		Invasive ductal adenocarcinoma	Stroma, not otherwise specified	15502640	-	-	-	Satisfies criteria in Supplementary Table S1, S2, S5 and S6
APOC1	apolipoprotein C-I	00131	Protein	Immunohistochemistry		Invasive ductal adenocarcinoma	Stroma, not otherwise specified	15502640	-	-	-	Satisfies criteria in Supplementary Table S1, S2, S5 and S6
APOC1	apolipoprotein C-I	00131	RNA	SAGE		-	-	15477757	-	-	-	Satisfies criteria in Supplementary Table S1, S2, S5 and S6
APOC1	apolipoprotein C-I	00131	RNA	DNA microarray	>2	Invasive ductal adenocarcinoma; Chronic Pancreatitis	Stroma, not otherwise specified	15502640	-	-	-	Satisfies criteria in Supplementary Table S1, S2, S5 and S6
APOC1	apolipoprotein C-I	00131	RNA	RT-PCR		Chronic Pancreatitis	Stroma, not otherwise specified	15502640	-	-	-	Satisfies criteria in Supplementary Table S1, S2, S5 and S6
APOC1	apolipoprotein C-I	00131	RNA	In situ hybridization		Invasive ductal adenocarcinoma	Stroma, not otherwise specified	11786403	-	-	-	Satisfies criteria in Supplementary Table S1, S2, S5 and S6
APOC1	apolipoprotein C-I	00131	RNA	DNA microarray	8.09	Invasive ductal adenocarcinoma	-	11943709	-	-	-	Satisfies criteria in Supplementary Table S1, S2, S5 and S6
APOC1	apolipoprotein C-I	00131	RNA	SAGE		Invasive ductal adenocarcinoma	-	15477757	-	-	-	Satisfies criteria in Supplementary Table S1, S2, S5 and S6
APOC1	apolipoprotein C-I	00131	Protein	-	-	-	-	-	-	hemodialysis fluid (15723814); plasma (7471419, 16525410); serum (12543931); cerebrospinal fluid (18052119)	-	Satisfies criteria in Supplementary Table S1, S2, S5 and S6
APOD	apolipoprotein D	00134	RNA	In situ hybridization		Invasive ductal adenocarcinoma	Stroma, not otherwise specified	11786403	-	-	-	Satisfies criteria in Supplementary Table S6
APOD	apolipoprotein D	00134	Protein	ICAT	2.41	Invasive ductal adenocarcinoma	-	16230073	-	-	-	Satisfies criteria in Supplementary Table S6
APOD	apolipoprotein D	00134	Protein	-	-	-	-	-	-	seminal plasma (16709260); plasma (6774335, 16525410); serum (16188874); cerebrospinal fluid (18052119)	-	Satisfies criteria in Supplementary Table S6
APOE	apolipoprotein E	00135	Protein	-	-	-	-	-	16212428,16199891,2498325,16188874	-	-	Satisfies criteria in Supplementary Table S1, S2, S5 and S6
APOE	apolipoprotein E	00135	Protein	-	-	-	-	-	16215274	-	-	Satisfies criteria in Supplementary Table S1, S2, S5 and S6
APOE	apolipoprotein E	00135	RNA	DNA microarray	>2	Invasive ductal adenocarcinoma; Chronic Pancreatitis	Stroma, not otherwise specified	15502640	-	-	-	Satisfies criteria in Supplementary Table S1, S2, S5 and S6
APOE	apolipoprotein E	00135	RNA	SAGE		-	-	15477757	-	-	-	Satisfies criteria in Supplementary Table S1, S2, S5 and S6
APOE	apolipoprotein E	00135	Protein	SILAC	>20	-	Panc1	16215274	-	-	-	Satisfies criteria in Supplementary Table S1, S2, S5 and S6
APOE	apolipoprotein E	00135	Protein	Western blot	7.7	Invasive ductal adenocarcinoma	-	16212428	-	-	-	Satisfies criteria in Supplementary Table S1, S2, S5 and S6
APOE	apolipoprotein E	00135	Protein	Immunohistochemistry		Invasive ductal adenocarcinoma	-	16215274	-	-	-	Satisfies criteria in Supplementary Table S1, S2, S5 and S6
APOE	apolipoprotein E	00135	RNA	SAGE		Invasive ductal adenocarcinoma	-	15477757	-	-	-	Satisfies criteria in Supplementary Table S1, S2, S5 and S6
APOE	apolipoprotein E	00135	Protein	DIGE	7.7	Invasive ductal adenocarcinoma	-	16212428	-	-	-	Satisfies criteria in Supplementary Table S1, S2, S5 and S6
APOE	apolipoprotein E	00135	Protein	-	-	-	-	-	-	cerebrospinal fluid (16823975, 18052119, 16199891, 12393935); hemodialysis fluid (15723814); seminal plasma (16709260); plasma (16525410); serum (12543931, 16212428, 16188874)	-	Satisfies criteria in Supplementary Table S1, S2, S5 and S6
APOH	apolipoprotein H (beta-2-glycoprotein I)	00728	Protein	-	-	-	-	-	16199891,16525410,16823975,16740002	-	-	Satisfies criteria in Supplementary Table S5
APOH	apolipoprotein H (beta-2-glycoprotein I)	00728	Protein	ICAT	6.5	Chronic Pancreatitis	-	17198186	-	-	-	Satisfies criteria in Supplementary Table S5
APOH	apolipoprotein H (beta-2-glycoprotein I)	00728	Protein	ICAT	3.70	Chronic Pancreatitis	-	17496331	-	-	-	Satisfies criteria in Supplementary Table S5
APOH	apolipoprotein H (beta-2-glycoprotein I)	00728	Protein	-	-	-	-	-	-	bile (15084671); cerebrospinal fluid (16823975, 18052119, 16199891); tear (16901338); pancreatic juice (15473694); saliva (16740002); seminal plasma (16709260); plasma (16525410, 8139027); serum (12543931, 8460120, 16188874)	-	Satisfies criteria in Supplementary Table S5
APP	amyloid beta (A4) precursor protein (peptidase nexin-II, Alzheimer disease)	00100	Protein	-	-	-	-	-	-	-	7593229, 7556457, 2506449, 15197182, 12080182	Satisfies criteria in Supplementary Table S2, S3 and S4
APP	amyloid beta (A4) precursor protein (peptidase nexin-II, Alzheimer disease)	00100	Protein	-	-	-	-	-	16215274	-	-	Satisfies criteria in Supplementary Table S2, S3 and S4
APP	amyloid beta (A4) precursor protein (peptidase nexin-II, Alzheimer disease)	00100	Protein	-	-	-	-	-	2506449,6317700	-	-	Satisfies criteria in Supplementary Table S2, S3 and S4
APP	amyloid beta (A4) precursor protein (peptidase nexin-II, Alzheimer disease)	00100	RNA	DNA microarray	2.42	PanIN-3	-	16103885	-	-	-	Satisfies criteria in Supplementary Table S2, S3 and S4
APP	amyloid beta (A4) precursor protein (peptidase nexin-II, Alzheimer disease)	00100	RNA	DNA microarray	5.18	Invasive ductal adenocarcinoma	-	16103885	-	-	-	Satisfies criteria in Supplementary Table S2, S3 and S4
APP	amyloid beta (A4) precursor protein (peptidase nexin-II, Alzheimer disease)	00100	RNA	DNA microarray	>5	Invasive ductal adenocarcinoma	-	14767473	-	-	-	Satisfies criteria in Supplementary Table S2, S3 and S4
APP	amyloid beta (A4) precursor protein (peptidase nexin-II, Alzheimer disease)	00100	RNA	DNA microarray	8.59	Intraductal papillary mucinous neoplasms	-	14982844	-	-	-	Satisfies criteria in Supplementary Table S2, S3 and S4
APP	amyloid beta (A4) precursor protein (peptidase nexin-II, Alzheimer disease)	00100	RNA	RT-PCR		Invasive ductal adenocarcinoma	-	14767473	-	-	-	Satisfies criteria in Supplementary Table S2, S3 and S4
APP	amyloid beta (A4) precursor protein (peptidase nexin-II, Alzheimer disease)	00100	Protein	SILAC	3.0	-	Panc1	16215274	-	-	-	Satisfies criteria in Supplementary Table S2, S3 and S4
APP	amyloid beta (A4) precursor protein (peptidase nexin-II, Alzheimer disease)	00100	Protein	-	-	-	-	-	-	seminal plasma (16709260); cerebrospinal fluid (18052119, 12080182)	-	Satisfies criteria in Supplementary Table S2, S3 and S4
APRT	adenine phosphoribosyltransferase	00029	RNA	DNA microarray	2.52	Invasive ductal adenocarcinoma	-	16103885	-	-	-	Satisfies criteria in Supplementary Table S4
APRT	adenine phosphoribosyltransferase	00029	RNA	DNA microarray	2.66	PanIN-2	-	16103885	-	-	-	Satisfies criteria in Supplementary Table S4
APRT	adenine phosphoribosyltransferase	00029	Protein	-	-	-	-	-	-	tear (16901338)	-	Satisfies criteria in Supplementary Table S4
AQP3	aquaporin 3 (Gill blood group)	08970	Protein	-	-	-	-	-	-	-	12239222, 9525951	Satisfies criteria in Supplementary Table S7
AQP3	aquaporin 3 (Gill blood group)	08970	RNA	DNA microarray	6.02	Endocrine Neoplasms	-	17389914	-	-	-	Satisfies criteria in Supplementary Table S7
AQP3	aquaporin 3 (Gill blood group)	08970	RNA	DNA microarray	5.49	Endocrine Neoplasms	-	15448002	-	-	-	Satisfies criteria in Supplementary Table S7
AQP5	aquaporin 5	02706	Protein	-	-	-	-	-	-	-	11773623, 12801959	Satisfies criteria in Supplementary Table S4
AQP5	aquaporin 5	02706	RNA	DNA microarray	4.22	PanIN-1A and PanIN-1B; PanIN-2	-	15753353	-	-	-	Satisfies criteria in Supplementary Table S4
AQP5	aquaporin 5	02706	RNA	DNA microarray	17.67	Intraductal papillary mucinous neoplasms	-	14982844	-	-	-	Satisfies criteria in Supplementary Table S4
AQP5	aquaporin 5	02706	Protein	-	-	-	-	-	-	tear (16901338)	-	Satisfies criteria in Supplementary Table S4
AQP8	aquaporin 8	04778	Protein	-	-	-	-	-	-	-	11717661, 12712100	Satisfies criteria in Supplementary Table S4
AQP8	aquaporin 8	04778	RNA	DNA microarray	2.65	PanIN-3	-	16103885	-	-	-	Satisfies criteria in Supplementary Table S4
ARCN1	archain 1	02893	RNA	DNA microarray	5.26	Intraductal papillary mucinous neoplasms	-	14982844	-	-	-	Satisfies criteria in Supplementary Table S4
ARCN1	archain 1	02893	Protein	-	-	-	-	-	-	hemodialysis fluid (15723814)	-	Satisfies criteria in Supplementary Table S4
AREG	amphiregulin (schwannoma-derived growth factor)	00093	Protein	-	-	-	-	-	-	-	9180898, 11038170, 9642297	Satisfies criteria in Supplementary Table S2 and S3
AREG	amphiregulin (schwannoma-derived growth factor)	00093	Protein	-	-	-	-	-	15696083	-	-	Satisfies criteria in Supplementary Table S2 and S3
AREG	amphiregulin (schwannoma-derived growth factor)	00093	RNA	DNA microarray	4	Invasive ductal adenocarcinoma	-	12950018	-	-	-	Satisfies criteria in Supplementary Table S2 and S3
AREG	amphiregulin (schwannoma-derived growth factor)	00093	RNA	RT-PCR		Invasive ductal adenocarcinoma	-	8033121	-	-	-	Satisfies criteria in Supplementary Table S2 and S3
AREG	amphiregulin (schwannoma-derived growth factor)	00093	Protein	Immunohistochemistry		Invasive ductal adenocarcinoma	-	8033121	-	-	-	Satisfies criteria in Supplementary Table S2 and S3
AREG	amphiregulin (schwannoma-derived growth factor)	00093	Protein	-	-	-	-	-	-	serum (16230376, 17453000)	-	Satisfies criteria in Supplementary Table S2 and S3
ARF5	ADP-ribosylation factor 5	00055	RNA	DNA microarray	6.92	Intraductal papillary mucinous neoplasms	-	14982844	-	-	-	Satisfies criteria in Supplementary Table S4
ARG1	arginase, liver	01947	Protein	-	-	-	-	-	-	-	17113085	-
ARG1	arginase, liver	01947	RNA	DNA microarray	8.2	Invasive ductal adenocarcinoma	-	12861384	-	-	-	-
ARG1	arginase, liver	01947	Protein	-	-	-	-	-	-	plasma (16525410); serum (16188874); cerebrospinal fluid (16823975)	-	-
ARG2	arginase, type II	00143	RNA	DNA microarray	6.23	Intraductal papillary mucinous neoplasms	-	14982844	-	-	-	Satisfies criteria in Supplementary Table S4
ARHGAP26	Rho GTPase activating protein 26	05643	RNA	DNA microarray	3.24	Invasive ductal adenocarcinoma	-	12651607	-	-	-	-
ARHGAP29	Rho GTPase activating protein 29	06674	Protein	ICAT	2.23	Invasive ductal adenocarcinoma	-	16230073	-	-	-	-
ARHGAP4	Rho GTPase activating protein 4	02063	RNA	DNA microarray	2.4	Invasive ductal adenocarcinoma	-	11704875	-	-	-	-
ARHGDIA	Rho GDP dissociation inhibitor (GDI) alpha	03565	Protein	-	-	-	-	-	16823975	-	-	Satisfies criteria in Supplementary Table S4
ARHGDIA	Rho GDP dissociation inhibitor (GDI) alpha	03565	RNA	DNA microarray	8.43	Intraductal papillary mucinous neoplasms	-	14982844	-	-	-	Satisfies criteria in Supplementary Table S4
ARHGDIA	Rho GDP dissociation inhibitor (GDI) alpha	03565	Protein	-	-	-	-	-	-	tear (16901338); seminal plasma (16709260); cerebrospinal fluid (16823975, 18052119); hemodialysis fluid (15723814)	-	Satisfies criteria in Supplementary Table S4
ARHGDIB	Rho GDP dissociation inhibitor (GDI) beta	04162	RNA	DNA microarray	4.5	Invasive ductal adenocarcinoma	-	16425432	-	-	-	Satisfies criteria in Supplementary Table S1 and S5
ARHGDIB	Rho GDP dissociation inhibitor (GDI) beta	04162	RNA	DNA microarray	5.62	Invasive ductal adenocarcinoma	-	12679940	-	-	-	Satisfies criteria in Supplementary Table S1 and S5
ARHGDIB	Rho GDP dissociation inhibitor (GDI) beta	04162	RNA	RT-PCR		Invasive ductal adenocarcinoma	-	14767473	-	-	-	Satisfies criteria in Supplementary Table S1 and S5
ARHGDIB	Rho GDP dissociation inhibitor (GDI) beta	04162	RNA	DNA microarray	>5	Invasive ductal adenocarcinoma	-	14767473	-	-	-	Satisfies criteria in Supplementary Table S1 and S5
ARHGDIB	Rho GDP dissociation inhibitor (GDI) beta	04162	Protein	ICAT	2.0	Chronic Pancreatitis	-	17496331	-	-	-	Satisfies criteria in Supplementary Table S1 and S5
ARHGDIB	Rho GDP dissociation inhibitor (GDI) beta	04162	Protein	-	-	-	-	-	-	tear (16901338); hemodialysis fluid (15723814); pancreatic juice (15473694); cerebrospinal fluid (16823975)	-	Satisfies criteria in Supplementary Table S1 and S5
ARHGEF1	Rho guanine nucleotide exchange factor (GEF) 1	03511	RNA	DNA microarray	5.35	Invasive ductal adenocarcinoma	-	11943709	-	-	-	-
ARHGEF1	Rho guanine nucleotide exchange factor (GEF) 1	03511	RNA	DNA microarray	5.35	-	AsPc1, BxPc3, CAPAN1, CAPAN2, CFPAC1, COLO357, Hs766T, MiaPaCa2, Panc-1, and Su86.86	11943709	-	-	-	-
ARHGEF1	Rho guanine nucleotide exchange factor (GEF) 1	03511	Protein	-	-	-	-	-	-	plasma (16525410)	-	-
ARHGEF15	Rho guanine nucleotide exchange factor (GEF) 15	10535	RNA	DNA microarray	3.75	Invasive ductal adenocarcinoma	-	16103885	-	-	-	Satisfies criteria in Supplementary Table S4
ARHGEF15	Rho guanine nucleotide exchange factor (GEF) 15	10535	RNA	DNA microarray	2.54	PanIN-2	-	16103885	-	-	-	Satisfies criteria in Supplementary Table S4
ARID1A	AT rich interactive domain 1A (SWI-like)	04319	RNA	DNA microarray	33.07	Intraductal papillary mucinous neoplasms	-	14982844	-	-	-	Satisfies criteria in Supplementary Table S4
ARID4B	AT rich interactive domain 4B (RBP1-like)	10661	RNA	RT-PCR		Invasive ductal adenocarcinoma	-	11481388	-	-	-	-
ARID4B	AT rich interactive domain 4B (RBP1-like)	10661	Protein	-	-	-	-	-	-	plasma (16525410); serum (16188874)	-	-
ARIH2	ariadne homolog 2 (Drosophila)	09286	RNA	DNA microarray	6.28	Intraductal papillary mucinous neoplasms	-	14982844	-	-	-	Satisfies criteria in Supplementary Table S4
ARL4C	ADP-ribosylation factor-like 4C	11988	RNA	DNA microarray	7.17	Invasive ductal adenocarcinoma	-	11943709	-	-	-	-
ARL4C	ADP-ribosylation factor-like 4C	11988	RNA	DNA microarray	4.28	Invasive ductal adenocarcinoma	-	12651607	-	-	-	-
ARL4C	ADP-ribosylation factor-like 4C	11988	RNA	DNA microarray	>=3	Invasive ductal adenocarcinoma	-	14695172	-	-	-	-
ARL4C	ADP-ribosylation factor-like 4C	11988	RNA	DNA microarray	7.17	-	AsPc1, BxPc3, CAPAN1, CAPAN2, CFPAC1, COLO357, Hs766T, MiaPaCa2, Panc-1, and Su86.86	11943709	-	-	-	-
ARL4D	ADP-ribosylation factor-like 4D	02842	RNA	DNA microarray	3.41	Invasive ductal adenocarcinoma	-	16103885	-	-	-	-
ARL6IP1	ADP-ribosylation factor-like 6 interacting protein 1	09641	Protein	-	-	-	-	-	-	-	10995579	-
ARL6IP1	ADP-ribosylation factor-like 6 interacting protein 1	09641	RNA	DNA microarray	4.14	Invasive ductal adenocarcinoma	-	16865675	-	-	-	-
ARL6IP5	ADP-ribosylation-like factor 6 interacting protein 5	09303	RNA	DNA microarray	4.32	Invasive ductal adenocarcinoma	-	12679940	-	-	-	-
ARMC9	armadillo repeat containing 9	07778	RNA	DNA microarray	5.27	Intraductal papillary mucinous neoplasms	-	14982844	-	-	-	Satisfies criteria in Supplementary Table S4
ARMET	arginine-rich, mutated in early stage tumors	03558	RNA	DNA microarray	5.67	Intraductal papillary mucinous neoplasms	-	14982844	-	-	-	Satisfies criteria in Supplementary Table S4
ARMET	arginine-rich, mutated in early stage tumors	03558	Protein	-	-	-	-	-	-	hemodialysis fluid (15723814)	-	Satisfies criteria in Supplementary Table S4
ARNTL2	aryl hydrocarbon receptor nuclear translocator-like 2	16507	RNA	DNA microarray	7.03	Invasive ductal adenocarcinoma	-	11943709	-	-	-	-
ARNTL2	aryl hydrocarbon receptor nuclear translocator-like 2	16507	RNA	DNA microarray	7.03	-	AsPc1, BxPc3, CAPAN1, CAPAN2, CFPAC1, COLO357, Hs766T, MiaPaCa2, Panc-1, and Su86.86	11943709	-	-	-	-
ARNTL2	aryl hydrocarbon receptor nuclear translocator-like 2	16507	RNA	DNA microarray	3.31	Invasive ductal adenocarcinoma	-	15548371	-	-	-	-
ARNTL2	aryl hydrocarbon receptor nuclear translocator-like 2	16507	RNA	DNA microarray	>=3	Invasive ductal adenocarcinoma	-	14695172	-	-	-	-
ARPC1A	actin related protein 2/3 complex, subunit 1A, 41kDa	07252	RNA	DNA microarray	6.67	Intraductal papillary mucinous neoplasms	-	14982844	-	-	-	Satisfies criteria in Supplementary Table S4
ARPC1A	actin related protein 2/3 complex, subunit 1A, 41kDa	07252	RNA	DNA microarray	6.94	Invasive ductal adenocarcinoma	-	12651607	-	-	-	Satisfies criteria in Supplementary Table S4
ARPC1A	actin related protein 2/3 complex, subunit 1A, 41kDa	07252	RNA	DNA microarray	11.06	-	Cell lines	12651607	-	-	-	Satisfies criteria in Supplementary Table S4
ARPC1B	actin related protein 2/3 complex, subunit 1B, 41kDa	10366	Protein	-	-	-	-	-	-	-	9230079	Satisfies criteria in Supplementary Table S3 and S5
ARPC1B	actin related protein 2/3 complex, subunit 1B, 41kDa	10366	Protein	ICAT	2.56	Chronic Pancreatitis	-	17496331	-	-	-	Satisfies criteria in Supplementary Table S3 and S5
ARPC1B	actin related protein 2/3 complex, subunit 1B, 41kDa	10366	RNA	SAGE		-	-	15477757	-	-	-	Satisfies criteria in Supplementary Table S3 and S5
ARPC1B	actin related protein 2/3 complex, subunit 1B, 41kDa	10366	RNA	SAGE		Invasive ductal adenocarcinoma	-	15477757	-	-	-	Satisfies criteria in Supplementary Table S3 and S5
ARPC1B	actin related protein 2/3 complex, subunit 1B, 41kDa	10366	Protein	-	-	-	-	-	-	tear (16901338)	-	Satisfies criteria in Supplementary Table S3 and S5
ARPC3	actin related protein 2/3 complex, subunit 3, 21kDa	09175	Protein	Western blot	3.9	Invasive ductal adenocarcinoma	-	16285947	-	-	-	-
ARPC3	actin related protein 2/3 complex, subunit 3, 21kDa	09175	RNA	DNA microarray	>5	Invasive ductal adenocarcinoma	-	14767473	-	-	-	-
ARPC3	actin related protein 2/3 complex, subunit 3, 21kDa	09175	Protein	-	-	-	-	-	-	-	-	-
ARPC4	actin related protein 2/3 complex, subunit 4, 20kDa	10368	RNA	DNA microarray	3.06	Invasive ductal adenocarcinoma	-	12651607	-	-	-	Satisfies criteria in Supplementary Table S4
ARPC4	actin related protein 2/3 complex, subunit 4, 20kDa	10368	RNA	DNA microarray	5.97	Intraductal papillary mucinous neoplasms	-	14982844	-	-	-	Satisfies criteria in Supplementary Table S4
ARPC4	actin related protein 2/3 complex, subunit 4, 20kDa	10368	Protein	-	-	-	-	-	-	cerebrospinal fluid (18052119)	-	Satisfies criteria in Supplementary Table S4
ARPC4	actin related protein 2/3 complex, subunit 4, 20kDa	10368	Protein	-	-	-	-	-	-	tear (16901338); seminal plasma (16709260)	-	Satisfies criteria in Supplementary Table S4
ARPC5	actin related protein 2/3 complex, subunit 5, 16kDa	11969	RNA	DNA microarray	3.84	Invasive ductal adenocarcinoma	-	12651607	-	-	-	-
ARPC5	actin related protein 2/3 complex, subunit 5, 16kDa	11969	RNA	DNA microarray	3.99	-	AsPC-1, BxPC-3 , Capan-1 Capan-2 , and HPAF	12942322	-	-	-	-
ARSA	arylsulfatase A	09617	Protein	-	-	-	-	-	12296771,8095813,2896590	-	-	Satisfies criteria in Supplementary Table S4
ARSA	arylsulfatase A	09617	RNA	DNA microarray	6.56	Intraductal papillary mucinous neoplasms	-	14982844	-	-	-	Satisfies criteria in Supplementary Table S4
ARSA	arylsulfatase A	09617	Protein	-	-	-	-	-	-	seminal plasma (16709260); serum (17249214, 12920791, 11257325); cerebrospinal fluid (16823975)	-	Satisfies criteria in Supplementary Table S4
ARTN	artemin	04863	Protein	-	-	-	-	-	9883723	-	-	Satisfies criteria in Supplementary Table S2
ARTN	artemin	04863	Protein	Western blot	30	Invasive ductal adenocarcinoma	-	16858191	-	-	-	Satisfies criteria in Supplementary Table S2
ARTN	artemin	04863	RNA	RT-PCR		-	Aspc1, BxPc3, Capan1, Colo-357, T3M4	16858191	-	-	-	Satisfies criteria in Supplementary Table S2
ARTN	artemin	04863	Protein	Immunohistochemistry		Invasive ductal adenocarcinoma	-	16858191	-	-	-	Satisfies criteria in Supplementary Table S2
ARVCF	armadillo repeat gene deletes in velocardiofacial syndrome	03778	Protein	-	-	-	-	-	-	-	11058098	Satisfies criteria in Supplementary Table S4
ARVCF	armadillo repeat gene deletes in velocardiofacial syndrome	03778	RNA	DNA microarray	2.07	PanIN-3	-	16103885	-	-	-	Satisfies criteria in Supplementary Table S4
ASGR1	asialoglycoprotein receptor 1	00151	Protein	-	-	-	-	-	-	-	3234178	Satisfies criteria in Supplementary Table S7
ASGR1	asialoglycoprotein receptor 1	00151	RNA	DNA microarray	4.49	Endocrine Neoplasms	-	17389914	-	-	-	Satisfies criteria in Supplementary Table S7
ASPH	aspartate beta-hydroxylase	08996	RNA	DNA microarray	5.59	-	AsPc1, BxPc3, CAPAN1, CAPAN2, CFPAC1, COLO357, Hs766T, MiaPaCa2, Panc-1, and Su86.86	11943709	-	-	-	Satisfies criteria in Supplementary Table S4
ASPH	aspartate beta-hydroxylase	08996	RNA	DNA microarray	5.59	Invasive ductal adenocarcinoma	-	11943709	-	-	-	Satisfies criteria in Supplementary Table S4
ASPH	aspartate beta-hydroxylase	08996	RNA	DNA microarray	15.32	Intraductal papillary mucinous neoplasms	-	14982844	-	-	-	Satisfies criteria in Supplementary Table S4
ASPH	aspartate beta-hydroxylase	08996	RNA	DNA microarray	>=3	Invasive ductal adenocarcinoma	-	14695172	-	-	-	Satisfies criteria in Supplementary Table S4
ASPM	asp (abnormal spindle) homolog, microcephaly associated (Drosophila)	08384	RNA	DNA microarray	11.53	Intraductal papillary mucinous neoplasms	-	14982844	-	-	-	Satisfies criteria in Supplementary Table S4
ASPM	asp (abnormal spindle) homolog, microcephaly associated (Drosophila)	08384	Protein	-	-	-	-	-	-	saliva (16740002); plasma (16525410)	-	Satisfies criteria in Supplementary Table S4
ASS1	argininosuccinate synthetase 1	04590	RNA	DNA microarray	8	-	BxPC-3, MIA PaCa-2, CFPAC-1, HPAC, MPanc-96, SU.86.86, and SW1990	12750293	-	-	-	Satisfies criteria in Supplementary Table S7
ASS1	argininosuccinate synthetase 1	04590	RNA	DNA microarray	11	Invasive ductal adenocarcinoma	-	12750293	-	-	-	Satisfies criteria in Supplementary Table S7
ASS1	argininosuccinate synthetase 1	04590	RNA	DNA microarray	7.92	Endocrine Neoplasms	-	17389914	-	-	-	Satisfies criteria in Supplementary Table S7
ASS1	argininosuccinate synthetase 1	04590	Protein	-	-	-	-	-	-	tear (16901338)	-	Satisfies criteria in Supplementary Table S7
ATF4	activating transcription factor 4 (tax-responsive enhancer element B67)	06817	RNA	DNA microarray	3.14	Intraductal papillary mucinous neoplasm with an associated invasive carcinoma	-	14982844	-	-	-	Satisfies criteria in Supplementary Table S4
ATF6	activating transcription factor 6	16118	RNA	DNA microarray	6.13	Intraductal papillary mucinous neoplasms	-	14982844	-	-	-	Satisfies criteria in Supplementary Table S4
ATM	ataxia telangiectasia mutated	06347	RNA	DNA microarray	>5	Invasive ductal adenocarcinoma	-	14767473	-	-	-	-
ATM	ataxia telangiectasia mutated	06347	Protein	-	-	-	-	-	-	plasma (16525410)	-	-
ATN1	atrophin 1	06311	RNA	DNA microarray	6.2	Intraductal papillary mucinous neoplasms	-	14982844	-	-	-	Satisfies criteria in Supplementary Table S4
ATOX1	ATX1 antioxidant protein 1 homolog (yeast)	03779	RNA	DNA microarray	8.13	Invasive ductal adenocarcinoma	-	15548371	-	-	-	Satisfies criteria in Supplementary Table S4
ATOX1	ATX1 antioxidant protein 1 homolog (yeast)	03779	RNA	DNA microarray	3.54	Intraductal papillary mucinous neoplasm with an associated invasive carcinoma	-	14982844	-	-	-	Satisfies criteria in Supplementary Table S4
ATOX1	ATX1 antioxidant protein 1 homolog (yeast)	03779	Protein	-	-	-	-	-	-	hemodialysis fluid (15723814)	-	Satisfies criteria in Supplementary Table S4
ATP12A	ATPase, H+/K+ transporting, nongastric, alpha polypeptide	01667	Protein	-	-	-	-	-	-	-	8838794	-
ATP12A	ATPase, H+/K+ transporting, nongastric, alpha polypeptide	01667	RNA	DNA microarray	2.34	Invasive ductal adenocarcinoma	-	16103885	-	-	-	-
ATP1B1	ATPase, Na+/K+ transporting, beta 1 polypeptide	01663	Protein	-	-	-	-	-	-	-	11193188, 17947299	Satisfies criteria in Supplementary Table S4
ATP1B1	ATPase, Na+/K+ transporting, beta 1 polypeptide	01663	RNA	DNA microarray	5.5	Intraductal papillary mucinous neoplasms	-	12000726	-	-	-	Satisfies criteria in Supplementary Table S4
ATP1B3	ATPase, Na+/K+ transporting, beta 3 polypeptide	03521	Protein	-	-	-	-	-	-	-	8798450, 6289898, 17176442	Satisfies criteria in Supplementary Table S4
ATP1B3	ATPase, Na+/K+ transporting, beta 3 polypeptide	03521	RNA	DNA microarray	>5	Invasive ductal adenocarcinoma	-	14767473	-	-	-	Satisfies criteria in Supplementary Table S4
ATP1B3	ATPase, Na+/K+ transporting, beta 3 polypeptide	03521	RNA	RT-PCR		Invasive ductal adenocarcinoma	-	14767473	-	-	-	Satisfies criteria in Supplementary Table S4
ATP1B3	ATPase, Na+/K+ transporting, beta 3 polypeptide	03521	RNA	DNA microarray	5.89	Intraductal papillary mucinous neoplasms	-	14982844	-	-	-	Satisfies criteria in Supplementary Table S4
ATP2A2	ATPase, Ca++ transporting, cardiac muscle, slow twitch 2	00161	Protein	-	-	-	-	-	-	-	2844796, 16402920	Satisfies criteria in Supplementary Table S4
ATP2A2	ATPase, Ca++ transporting, cardiac muscle, slow twitch 2	00161	RNA	DNA microarray	6.2	Intraductal papillary mucinous neoplasms	-	14982844	-	-	-	Satisfies criteria in Supplementary Table S4
ATP2A2	ATPase, Ca++ transporting, cardiac muscle, slow twitch 2	00161	Protein	-	-	-	-	-	-	plasma (16525410)	-	Satisfies criteria in Supplementary Table S4
ATP2A3	ATPase, Ca++ transporting, ubiquitous	03568	RNA	DNA microarray	8.78	Intraductal papillary mucinous neoplasms	-	14982844	-	-	-	Satisfies criteria in Supplementary Table S4
ATP2A3	ATPase, Ca++ transporting, ubiquitous	03568	Protein	-	-	-	-	-	-	plasma (16525410)	-	Satisfies criteria in Supplementary Table S4
ATP2B1	ATPase, Ca++ transporting, plasma membrane 1	00158	Protein	-	-	-	-	-	-	-	8396145	Satisfies criteria in Supplementary Table S7
ATP2B1	ATPase, Ca++ transporting, plasma membrane 1	00158	RNA	DNA microarray	1.70	Endocrine Neoplasms	-	17064702	-	-	-	Satisfies criteria in Supplementary Table S7
ATP2B4	ATPase, Ca++ transporting, plasma membrane 4	00159	Protein	-	-	-	-	-	-	-	1674727, 15145946, 16412504	-
ATP2B4	ATPase, Ca++ transporting, plasma membrane 4	00159	RNA	DNA microarray	>5	Invasive ductal adenocarcinoma	-	14767473	-	-	-	-
ATP5F1	ATP synthase, H+ transporting, mitochondrial F0 complex, subunit B1	04467	RNA	DNA microarray	12.16	Intraductal papillary mucinous neoplasms	-	12000726	-	-	-	Satisfies criteria in Supplementary Table S4
ATP5G1	ATP synthase, H+ transporting, mitochondrial F0 complex, subunit C1 (subunit 9)	04428	RNA	DNA microarray	2.35	PanIN-3	-	16103885	-	-	-	Satisfies criteria in Supplementary Table S4
ATP5G1	ATP synthase, H+ transporting, mitochondrial F0 complex, subunit C1 (subunit 9)	04428	RNA	DNA microarray	12.1	Intraductal papillary mucinous neoplasms	-	12000726	-	-	-	Satisfies criteria in Supplementary Table S4
ATP5G3	ATP synthase, H+ transporting, mitochondrial F0 complex, subunit C3 (subunit 9)	04112	RNA	DNA microarray	5.07	Intraductal papillary mucinous neoplasms	-	14982844	-	-	-	Satisfies criteria in Supplementary Table S4
ATP5H	ATP synthase, H+ transporting, mitochondrial F0 complex, subunit d	16519	RNA	DNA microarray	1.9	PanIN-1A and PanIN-1B; PanIN-2	-	15753353	-	-	-	Satisfies criteria in Supplementary Table S4
ATP5H	ATP synthase, H+ transporting, mitochondrial F0 complex, subunit d	16519	RNA	DNA microarray	5.29	Intraductal papillary mucinous neoplasms	-	14982844	-	-	-	Satisfies criteria in Supplementary Table S4
ATP5J2	ATP synthase, H+ transporting, mitochondrial F0 complex, subunit F2	16520	RNA	DNA microarray	8.21	Intraductal papillary mucinous neoplasms	-	14982844	-	-	-	Satisfies criteria in Supplementary Table S4
ATP5L	ATP synthase, H+ transporting, mitochondrial F0 complex, subunit G	09815	RNA	DNA microarray	7.24	Intraductal papillary mucinous neoplasms	-	14982844	-	-	-	Satisfies criteria in Supplementary Table S4
ATP5L	ATP synthase, H+ transporting, mitochondrial F0 complex, subunit G	09815	RNA	DNA microarray	2.14	Invasive ductal adenocarcinoma	-	16103885	-	-	-	Satisfies criteria in Supplementary Table S4
ATP5O	ATP synthase, H+ transporting, mitochondrial F1 complex, O subunit (oligomycin sensitivity conferring protein)	02899	RNA	DNA microarray	5.98	Intraductal papillary mucinous neoplasms	-	14982844	-	-	-	Satisfies criteria in Supplementary Table S4
ATP6AP1	ATPase, H+ transporting, lysosomal accessory protein 1	02184	Protein	-	-	-	-	-	-	-	8238296	-
ATP6AP1	ATPase, H+ transporting, lysosomal accessory protein 1	02184	RNA	DNA microarray	>5	Invasive ductal adenocarcinoma	-	14767473	-	-	-	-
ATP6AP2	ATPase, H+ transporting, lysosomal accessory protein 2	06454	Protein	-	-	-	-	-	-	-	12045255, 15746149	Satisfies criteria in Supplementary Table S7
ATP6AP2	ATPase, H+ transporting, lysosomal accessory protein 2	06454	RNA	DNA microarray	1.73	Endocrine Neoplasms	-	17064702	-	-	-	Satisfies criteria in Supplementary Table S7
ATP6AP2	ATPase, H+ transporting, lysosomal accessory protein 2	06454	RNA	DNA microarray	3.29	Invasive ductal adenocarcinoma	-	12651607	-	-	-	Satisfies criteria in Supplementary Table S7
ATP6AP2	ATPase, H+ transporting, lysosomal accessory protein 2	06454	RNA	DNA microarray	3.9	Endocrine Neoplasms	-	17389914	-	-	-	Satisfies criteria in Supplementary Table S7
ATP6AP2	ATPase, H+ transporting, lysosomal accessory protein 2	06454	Protein	-	-	-	-	-	-	cerebrospinal fluid (18052119)	-	Satisfies criteria in Supplementary Table S7
ATP6V0B	ATPase, H+ transporting, lysosomal 21kDa, V0 subunit b	04759	RNA	DNA microarray	2.84	-	AsPC-1, BxPC-3 , Capan-1 Capan-2 , and HPAF	12942322	-	-	-	-
ATP7A	ATPase, Cu++ transporting, alpha polypeptide (Menkes syndrome)	02054	Protein	Western blot		Invasive ductal adenocarcinoma	-	16285947	-	-	-	-
ATP7A	ATPase, Cu++ transporting, alpha polypeptide (Menkes syndrome)	02054	RNA	RT-PCR		Invasive ductal adenocarcinoma	-	16285947	-	-	-	-
ATP7A	ATPase, Cu++ transporting, alpha polypeptide (Menkes syndrome)	02054	Protein	-	-	-	-	-	-	plasma (14718574)	-	-
ATXN2L	ataxin 2-like	06394	RNA	DNA microarray	2.85	PanIN-3	-	16103885	-	-	-	Satisfies criteria in Supplementary Table S4
AURKA	aurora kinase A	04352	RNA	DNA microarray	5.2	Intraductal papillary mucinous neoplasms	-	14982844	-	-	-	Satisfies criteria in Supplementary Table S1 and S4
AURKA	aurora kinase A	04352	RNA	RT-PCR		Invasive ductal adenocarcinoma	-	15078988	-	-	-	Satisfies criteria in Supplementary Table S1 and S4
AURKA	aurora kinase A	04352	Protein	Immunohistochemistry		Invasive ductal adenocarcinoma	-	15078988	-	-	-	Satisfies criteria in Supplementary Table S1 and S4
AURKA	aurora kinase A	04352	Protein	Western blot	10	Invasive ductal adenocarcinoma	-	12631597	-	-	-	Satisfies criteria in Supplementary Table S1 and S4
AURKA	aurora kinase A	04352	Protein	Immunohistochemistry		Invasive ductal adenocarcinoma	-	12631597	-	-	-	Satisfies criteria in Supplementary Table S1 and S4
AURKA	aurora kinase A	04352	RNA	DNA microarray	3.17	PanIN-3	-	16103885	-	-	-	Satisfies criteria in Supplementary Table S1 and S4
AURKA	aurora kinase A	04352	RNA	DNA microarray	3.17	PanIN-3	-	16103885	-	-	-	Satisfies criteria in Supplementary Table S1 and S4
AURKA	aurora kinase A	04352	Protein	Western blot		-	AsPC-1, BxPC-3, Capan-1, CFPAC-1, HPAF II, Mia PaCa-2, Mutj, Panc-1, SU.86.86	15078988	-	-	-	Satisfies criteria in Supplementary Table S1 and S4
AURKA	aurora kinase A	04352	RNA	DNA microarray	2.26	PanIN-2	-	16103885	-	-	-	Satisfies criteria in Supplementary Table S1 and S4
AURKA	aurora kinase A	04352	RNA	DNA microarray	5.42	Invasive ductal adenocarcinoma	-	12651607	-	-	-	Satisfies criteria in Supplementary Table S1 and S4
AURKA	aurora kinase A	04352	RNA	DNA microarray	10.83	-	Cell lines	12651607	-	-	-	Satisfies criteria in Supplementary Table S1 and S4
AURKA	aurora kinase A	04352	RNA	Northern blot	5 - 10	-	HS-766T, MIAPaCa-2, Panc-1, Panc-3, Panc-28, Panc-48, HPAF 11, Aspc-1, Bxpc-3	12631597	-	-	-	Satisfies criteria in Supplementary Table S1 and S4
AURKA	aurora kinase A	04352	Protein	Western blot	1.5 - 5	-	HS-766T, MIAPaCa-2, Panc-1, Panc-3, Panc-28, Panc-48, HPAF 11, Aspc-1, Bxpc-3	12631597	-	-	-	Satisfies criteria in Supplementary Table S1 and S4
AURKA	aurora kinase A	04352	RNA	DNA microarray	6.5	Mucinous cystic neoplasms	Fibroblasts	15489895	-	-	-	Satisfies criteria in Supplementary Table S1 and S4
AURKA	aurora kinase A	04352	RNA	DNA microarray	4.38	Invasive ductal adenocarcinoma	-	15548371	-	-	-	Satisfies criteria in Supplementary Table S1 and S4
AXL	AXL receptor tyrosine kinase	00171	Protein	-	-	-	-	-	-	-	7822279, 11290560	Satisfies criteria in Supplementary Table S7
AXL	AXL receptor tyrosine kinase	00171	Protein	-	-	-	-	-	7822279	-	-	Satisfies criteria in Supplementary Table S7
AXL	AXL receptor tyrosine kinase	00171	RNA	DNA microarray	3.5	Mucinous cystic neoplasms	Fibroblasts	15489895	-	-	-	Satisfies criteria in Supplementary Table S7
AXL	AXL receptor tyrosine kinase	00171	RNA	DNA microarray	3.9	Endocrine Neoplasms	-	17389914	-	-	-	Satisfies criteria in Supplementary Table S7
AXL	AXL receptor tyrosine kinase	00171	RNA	DNA microarray	2.91	Invasive ductal adenocarcinoma	-	16733850	-	-	-	Satisfies criteria in Supplementary Table S7
AXL	AXL receptor tyrosine kinase	00171	Protein	-	-	-	-	-	-	cerebrospinal fluid (18052119)	-	Satisfies criteria in Supplementary Table S7
AZIN1	antizyme inhibitor 1	07443	RNA	DNA microarray	9.46	Intraductal papillary mucinous neoplasm with an associated invasive carcinoma	-	14982844	-	-	-	Satisfies criteria in Supplementary Table S4
AZIN1	antizyme inhibitor 1	07443	RNA	DNA microarray	13.71	Intraductal papillary mucinous neoplasms	-	14982844	-	-	-	Satisfies criteria in Supplementary Table S4
B2M	beta-2-microglobulin	00189	Protein	-	-	-	-	-	3048575,17404077,17156187	-	-	Satisfies criteria in Supplementary Table S1, S2, S4 and S5
B2M	beta-2-microglobulin	00189	RNA	SAGE		Invasive ductal adenocarcinoma	-	15477757	-	-	-	Satisfies criteria in Supplementary Table S1, S2, S4 and S5
B2M	beta-2-microglobulin	00189	RNA	DNA microarray	3.74	Invasive ductal adenocarcinoma	-	12651607	-	-	-	Satisfies criteria in Supplementary Table S1, S2, S4 and S5
B2M	beta-2-microglobulin	00189	RNA	DNA microarray	19.01	Intraductal papillary mucinous neoplasms	-	14982844	-	-	-	Satisfies criteria in Supplementary Table S1, S2, S4 and S5
B2M	beta-2-microglobulin	00189	Protein	ICAT	4.03	Invasive ductal adenocarcinoma	-	16230073	-	-	-	Satisfies criteria in Supplementary Table S1, S2, S4 and S5
B2M	beta-2-microglobulin	00189	Protein	ICAT	3.3	Invasive ductal adenocarcinoma	-	16739137	-	-	-	Satisfies criteria in Supplementary Table S1, S2, S4 and S5
B2M	beta-2-microglobulin	00189	Protein	ICAT	3.3	Invasive ductal adenocarcinoma	-	17198186	-	-	-	Satisfies criteria in Supplementary Table S1, S2, S4 and S5
B2M	beta-2-microglobulin	00189	RNA	SAGE		-	-	15477757	-	-	-	Satisfies criteria in Supplementary Table S1, S2, S4 and S5
B2M	beta-2-microglobulin	00189	Protein	ICAT	2.50	Chronic Pancreatitis	-	17496331	-	-	-	Satisfies criteria in Supplementary Table S1, S2, S4 and S5
B2M	beta-2-microglobulin	00189	Protein	-	-	-	-	-	-	saliva and serum (18187941); cerebrospinal fluid (18052119); tear (16901338); saliva (16944961); pancreatic juice (16739137); plasma and urine (7477645); seminal plasma (16709260); hemodialysis fluid (15723814); plasma (3060434, 2289831); serum (9714695, 7622938); urine (15979144, 2006396, 12400841)	-	Satisfies criteria in Supplementary Table S1, S2, S4 and S5
B3GNT3	UDP-GlcNAc:betaGal beta-1,3-N-acetylglucosaminyltransferase 3	10431	Protein	-	-	-	-	-	-	-	10072769	-
B3GNT3	UDP-GlcNAc:betaGal beta-1,3-N-acetylglucosaminyltransferase 3	10431	RNA	DNA microarray	5.2	Invasive ductal adenocarcinoma	-	12651607	-	-	-	-
B3GNT3	UDP-GlcNAc:betaGal beta-1,3-N-acetylglucosaminyltransferase 3	10431	RNA	DNA microarray	3.26	Invasive ductal adenocarcinoma	-	17389914	-	-	-	-
B4GALNT1	beta-1,4-N-acetyl-galactosaminyl transferase 1	03525	RNA	RT-PCR		Invasive ductal adenocarcinoma	-	10699892	-	-	-	-
B4GALNT1	beta-1,4-N-acetyl-galactosaminyl transferase 1	03525	RNA	RT-PCR		-	AsPC-1, BxCP-3, CFPAC-1, Colo-357, HPAF-II, HCG-25, Hs 766T, Mia PaCa-2, Panc-1	10699892	-	-	-	-
B4GALT3	UDP-Gal:betaGlcNAc beta 1,4- galactosyltransferase, polypeptide 3	04929	RNA	DNA microarray	2.32	Invasive ductal adenocarcinoma	-	16103885	-	-	-	-
B4GALT4	UDP-Gal:betaGlcNAc beta 1,4- galactosyltransferase, polypeptide 4	04930	RNA	DNA microarray	5.54	Intraductal papillary mucinous neoplasms	-	14982844	-	-	-	Satisfies criteria in Supplementary Table S4
B4GALT4	UDP-Gal:betaGlcNAc beta 1,4- galactosyltransferase, polypeptide 4	04930	Protein	-	-	-	-	-	-	seminal plasma (16709260)	-	Satisfies criteria in Supplementary Table S4
BACE2	beta-site APP-cleaving enzyme 2	05744	Protein	-	-	-	-	-	-	-	11423558	Satisfies criteria in Supplementary Table S4
BACE2	beta-site APP-cleaving enzyme 2	05744	RNA	DNA microarray	9.02	Intraductal papillary mucinous neoplasms	-	12000726	-	-	-	Satisfies criteria in Supplementary Table S4
BAG3	BCL2-associated athanogene 3	04860	RNA	Northern blot		-	T3M4, ASPC-1 PANC-1, CAPAN-1 and MIA-PaCa-2	11513873	-	-	-	Satisfies criteria in Supplementary Table S1
BAG3	BCL2-associated athanogene 3	04860	Protein	Western blot		-	T3M4, ASPC-1 PANC-1, CAPAN-1 and MIA-PaCa-2	11513873	-	-	-	Satisfies criteria in Supplementary Table S1
BAG3	BCL2-associated athanogene 3	04860	Protein	Immunohistochemistry		Invasive ductal adenocarcinoma	-	11513873	-	-	-	Satisfies criteria in Supplementary Table S1
BAG3	BCL2-associated athanogene 3	04860	Protein	Western blot	5.4	Invasive ductal adenocarcinoma	-	11513873	-	-	-	Satisfies criteria in Supplementary Table S1
BAG3	BCL2-associated athanogene 3	04860	RNA	In situ hybridization		Invasive ductal adenocarcinoma	-	11513873	-	-	-	Satisfies criteria in Supplementary Table S1
BAG3	BCL2-associated athanogene 3	04860	RNA	Northern blot	4.2	Invasive ductal adenocarcinoma	-	11513873	-	-	-	Satisfies criteria in Supplementary Table S1
BAG5	BCL2-associated athanogene 5	04862	RNA	DNA microarray	2.59	PanIN-3	-	16103885	-	-	-	Satisfies criteria in Supplementary Table S4
BAIAP2L2	BAI1-associated protein 2-like 2	07997	RNA	DNA microarray	3.39	Invasive ductal adenocarcinoma	-	16103885	-	-	-	-
BAK1	BCL2-antagonist/killer 1	02744	Protein	-	-	-	-	-	-	-	11964315	Satisfies criteria in Supplementary Table S3
BAK1	BCL2-antagonist/killer 1	02744	RNA	Northern blot	4.3	Invasive ductal adenocarcinoma	-	10457328	-	-	-	Satisfies criteria in Supplementary Table S3
BAK1	BCL2-antagonist/killer 1	02744	Protein	Immunohistochemistry		Invasive ductal adenocarcinoma	Fibroblasts	10457328	-	-	-	Satisfies criteria in Supplementary Table S3
BARD1	BRCA1 associated RING domain 1	03354	RNA	DNA microarray	2.07	PanIN-3	-	16103885	-	-	-	Satisfies criteria in Supplementary Table S4
BARHL1	BarH-like homeobox 1	05554	RNA	DNA microarray	4.17	Invasive ductal adenocarcinoma	-	12651607	-	-	-	-
BARX1	BARX homeobox 1	16017	RNA	DNA microarray	3.76	Invasive ductal adenocarcinoma	-	17389914	-	-	-	-
BASP1	brain abundant, membrane attached signal protein 1	08389	RNA	DNA microarray	4.72	PanIN-3	-	16103885	-	-	-	Satisfies criteria in Supplementary Table S4
BASP1	brain abundant, membrane attached signal protein 1	08389	Protein	-	-	-	-	-	-	seminal plasma (16709260); plasma (14718574)	-	Satisfies criteria in Supplementary Table S4
BAT1	HLA-B associated transcript 1	00805	RNA	DNA microarray	13.05	Intraductal papillary mucinous neoplasms	-	14982844	-	-	-	Satisfies criteria in Supplementary Table S4
BAT1	HLA-B associated transcript 1	00805	Protein	-	-	-	-	-	-	tear (16901338)	-	Satisfies criteria in Supplementary Table S4
BAT2D1	BAT2 domain containing 1	16539	RNA	DNA microarray	2.77	PanIN-3	-	16103885	-	-	-	Satisfies criteria in Supplementary Table S4
BAX	BCL2-associated X protein	02498	Protein	Immunohistochemistry		Invasive ductal adenocarcinoma	-	9839167	-	-	-	Satisfies criteria in Supplementary Table S1
BAX	BCL2-associated X protein	02498	RNA	RT-PCR		Invasive ductal adenocarcinoma	-	15841044	-	-	-	Satisfies criteria in Supplementary Table S1
BAX	BCL2-associated X protein	02498	RNA	Northern blot	19.6	Invasive ductal adenocarcinoma	-	9863489	-	-	-	Satisfies criteria in Supplementary Table S1
BAX	BCL2-associated X protein	02498	Protein	Immunohistochemistry		Invasive ductal adenocarcinoma	-	9863489	-	-	-	Satisfies criteria in Supplementary Table S1
BAX	BCL2-associated X protein	02498	RNA	In situ hybridization		Invasive ductal adenocarcinoma	-	9863489	-	-	-	Satisfies criteria in Supplementary Table S1
BAX	BCL2-associated X protein	02498	Protein	Immunohistochemistry		Invasive ductal adenocarcinoma	-	15841044	-	-	-	Satisfies criteria in Supplementary Table S1
BAX	BCL2-associated X protein	02498	Protein	-	-	-	-	-	-	hemodialysis fluid (15723814)	-	Satisfies criteria in Supplementary Table S1
BCAR3	breast cancer anti-estrogen resistance 3	05268	RNA	DNA microarray	2.64	Invasive ductal adenocarcinoma	-	16103885	-	-	-	Satisfies criteria in Supplementary Table S4
BCAR3	breast cancer anti-estrogen resistance 3	05268	RNA	DNA microarray	3.82	PanIN-3	-	16103885	-	-	-	Satisfies criteria in Supplementary Table S4
BCAR3	breast cancer anti-estrogen resistance 3	05268	Protein	-	-	-	-	-	-	-	-	Satisfies criteria in Supplementary Table S4
BCAS1	breast carcinoma amplified sequence 1	04273	RNA	DNA microarray	4.01	Invasive ductal adenocarcinoma	-	16865675	-	-	-	Satisfies criteria in Supplementary Table S4
BCAS1	breast carcinoma amplified sequence 1	04273	RNA	DNA microarray	2.24	PanIN-3	-	16103885	-	-	-	Satisfies criteria in Supplementary Table S4
BCAS1	breast carcinoma amplified sequence 1	04273	Protein	-	-	-	-	-	-	plasma (16525410)	-	Satisfies criteria in Supplementary Table S4
BCKDHB	branched chain keto acid dehydrogenase E1, beta polypeptide (maple syrup urine disease)	02011	RNA	RT-PCR		Endocrine Neoplasms; Invasive ductal adenocarcinoma	-	15231651	-	-	-	Satisfies criteria in Supplementary Table S7
BCKDHB	branched chain keto acid dehydrogenase E1, beta polypeptide (maple syrup urine disease)	02011	RNA	DNA microarray	1.62	Endocrine Neoplasms	-	17064702	-	-	-	Satisfies criteria in Supplementary Table S7
BCL2	B-cell CLL/lymphoma 2	01045	Protein	Immunohistochemistry		Invasive ductal adenocarcinoma	-	15309737	-	-	-	Satisfies criteria in Supplementary Table S1, S5 and S7
BCL2	B-cell CLL/lymphoma 2	01045	Protein	Immunohistochemistry		Invasive ductal adenocarcinoma	-	9648995	-	-	-	Satisfies criteria in Supplementary Table S1, S5 and S7
BCL2	B-cell CLL/lymphoma 2	01045	Protein	Immunohistochemistry		Invasive ductal adenocarcinoma	-	9839167	-	-	-	Satisfies criteria in Supplementary Table S1, S5 and S7
BCL2	B-cell CLL/lymphoma 2	01045	Protein	Immunohistochemistry		Invasive ductal adenocarcinoma	-	12948419	-	-	-	Satisfies criteria in Supplementary Table S1, S5 and S7
BCL2	B-cell CLL/lymphoma 2	01045	Protein	Immunohistochemistry		Invasive ductal adenocarcinoma	-	9863489	-	-	-	Satisfies criteria in Supplementary Table S1, S5 and S7
BCL2	B-cell CLL/lymphoma 2	01045	RNA	In situ hybridization		Invasive ductal adenocarcinoma	-	9863489	-	-	-	Satisfies criteria in Supplementary Table S1, S5 and S7
BCL2	B-cell CLL/lymphoma 2	01045	RNA	Northern blot	6.7	Invasive ductal adenocarcinoma	-	9863489	-	-	-	Satisfies criteria in Supplementary Table S1, S5 and S7
BCL2	B-cell CLL/lymphoma 2	01045	Protein	Immunohistochemistry		Invasive ductal adenocarcinoma; Chronic Pancreatitis	-	14612291	-	-	-	Satisfies criteria in Supplementary Table S1, S5 and S7
BCL2	B-cell CLL/lymphoma 2	01045	Protein	Immunohistochemistry		Invasive ductal adenocarcinoma	-	15841044	-	-	-	Satisfies criteria in Supplementary Table S1, S5 and S7
BCL2	B-cell CLL/lymphoma 2	01045	RNA	RT-PCR		Invasive ductal adenocarcinoma	-	15841044	-	-	-	Satisfies criteria in Supplementary Table S1, S5 and S7
BCL2	B-cell CLL/lymphoma 2	01045	Protein	Immunohistochemistry		Endocrine Neoplasms	-	9264349	-	-	-	Satisfies criteria in Supplementary Table S1, S5 and S7
BCL2	B-cell CLL/lymphoma 2	01045	Protein	Immunohistochemistry		Invasive ductal adenocarcinoma	-	9641888	-	-	-	Satisfies criteria in Supplementary Table S1, S5 and S7
BCL2L1	BCL2-like 1	02497	RNA	RT-PCR		Invasive ductal adenocarcinoma	-	15841044	-	-	-	Satisfies criteria in Supplementary Table S1
BCL2L1	BCL2-like 1	02497	RNA	In situ hybridization		Invasive ductal adenocarcinoma	-	9860477	-	-	-	Satisfies criteria in Supplementary Table S1
BCL2L1	BCL2-like 1	02497	Protein	Immunohistochemistry		Invasive ductal adenocarcinoma	-	9860477	-	-	-	Satisfies criteria in Supplementary Table S1
BCL2L1	BCL2-like 1	02497	Protein	Immunohistochemistry		Invasive ductal adenocarcinoma	-	15841044	-	-	-	Satisfies criteria in Supplementary Table S1
BCL2L1	BCL2-like 1	02497	RNA	Northern blot	3.4	Invasive ductal adenocarcinoma	-	9860477	-	-	-	Satisfies criteria in Supplementary Table S1
BCL6	B-cell CLL/lymphoma 6 (zinc finger protein 51)	00180	RNA	RT-PCR		Endocrine Neoplasms; Invasive ductal adenocarcinoma	-	15231651	-	-	-	Satisfies criteria in Supplementary Table S7
BCL6	B-cell CLL/lymphoma 6 (zinc finger protein 51)	00180	RNA	RT-PCR		-	PA-TU 8988S, PA-TU 8988T, PANC1, IMIM-PC1, IMIM-PC2, HPAF, SUIT 007, and SUIT 028	15231651	-	-	-	Satisfies criteria in Supplementary Table S7
BCL7B	B-cell CLL/lymphoma 7B	05786	RNA	DNA microarray	6.93	Intraductal papillary mucinous neoplasms	-	14982844	-	-	-	Satisfies criteria in Supplementary Table S4
BCL7C	B-cell CLL/lymphoma 7C	05787	RNA	DNA microarray	7.07	Intraductal papillary mucinous neoplasms	-	14982844	-	-	-	Satisfies criteria in Supplementary Table S4
BDNF	brain-derived neurotrophic factor	00214	RNA	RT-PCR		Invasive ductal adenocarcinoma	-	14613990	-	-	-	Satisfies criteria in Supplementary Table S6
BDNF	brain-derived neurotrophic factor	00214	RNA	RT-PCR		-	T3M4, ASPC-1	14613990	-	-	-	Satisfies criteria in Supplementary Table S6
BDNF	brain-derived neurotrophic factor	00214	RNA	RT-PCR	6.5	Invasive ductal adenocarcinoma	Stroma, not otherwise specified, Nerves	14613990	-	-	-	Satisfies criteria in Supplementary Table S6
BDNF	brain-derived neurotrophic factor	00214	Protein	-	-	-	-	-	-	plasma (17029305); follicular fluid (12568867); serum (8527932, 8869564, 12842310, 15500971, 16784955, 17161975)	-	Satisfies criteria in Supplementary Table S6
BECN1	beclin 1 (coiled-coil, myosin-like BCL2 interacting protein)	05087	Protein	Western blot	2.48	Invasive ductal adenocarcinoma	-	16285947	-	-	-	-
BECN1	beclin 1 (coiled-coil, myosin-like BCL2 interacting protein)	05087	Protein	-	-	-	-	-	-	plasma (16525410)	-	-
BEST1	bestrophin 1	01094	Protein	-	-	-	-	-	-	-	12058047, 11050159	Satisfies criteria in Supplementary Table S4
BEST1	bestrophin 1	01094	RNA	DNA microarray	2.08	PanIN-3	-	16103885	-	-	-	Satisfies criteria in Supplementary Table S4
BEST3	bestrophin 3	17484	RNA	DNA microarray	2.49	PanIN-3	-	16103885	-	-	-	Satisfies criteria in Supplementary Table S4
BEX1	brain expressed, X-linked 1	06460	RNA	DNA microarray	8.7	Endocrine Neoplasms	-	17389914	-	-	-	Satisfies criteria in Supplementary Table S7
BGLAP	-	00205	Protein	-	-	-	-	-	17543271	-	-	Satisfies criteria in Supplementary Table S2, S4 and S5
BGLAP	-	00205	RNA	RT-PCR		Invasive ductal adenocarcinoma; Chronic Pancreatitis	-	18163903	-	-	-	Satisfies criteria in Supplementary Table S2, S4 and S5
BGLAP	-	00205	Protein	Immunohistochemistry	-	PanIN-1A and PanIN-1B; PanIN-2; PanIN-3; Invasive ductal adenocarcinoma; Chronic Pancreatitis		18163903	-	-	-	Satisfies criteria in Supplementary Table S2, S4 and S5
BGLAP	-	00205	RNA	RT-PCR		-	Aspc-1, Capan-1, Panc-1 and T3M4	18163903	-	-	-	Satisfies criteria in Supplementary Table S2, S4 and S5
BGLAP	-	00205	Protein	ELISA		-	Aspc-1, Capan-1, Panc-1 and T3M4	18163903	-	-	-	Satisfies criteria in Supplementary Table S2, S4 and S5
BGLAP	-	00205	Protein	-	-	-	-	-	-	serum (18163903, 17242729, 18400730, 18391906, 18353060)	-	Satisfies criteria in Supplementary Table S2, S4 and S5
BGN	biglycan	02359	Protein	-	-	-	-	-	15613083,15572151,15966909	-	-	Satisfies criteria in Supplementary Table S1, S2, S5 and S6
BGN	biglycan	02359	RNA	Northern blot		Chronic Pancreatitis	-	11522750	-	-	-	Satisfies criteria in Supplementary Table S1, S2, S5 and S6
BGN	biglycan	02359	Protein	Immunohistochemistry		Invasive ductal adenocarcinoma	Stroma, not otherwise specified	11522750	-	-	-	Satisfies criteria in Supplementary Table S1, S2, S5 and S6
BGN	biglycan	02359	RNA	Northern blot	50	Invasive ductal adenocarcinoma	-	11522750	-	-	-	Satisfies criteria in Supplementary Table S1, S2, S5 and S6
BGN	biglycan	02359	RNA	DNA microarray	3.3	Invasive ductal adenocarcinoma	-	17389914	-	-	-	Satisfies criteria in Supplementary Table S1, S2, S5 and S6
BGN	biglycan	02359	Protein	ICAT	2.59	Invasive ductal adenocarcinoma	-	16230073	-	-	-	Satisfies criteria in Supplementary Table S1, S2, S5 and S6
BGN	biglycan	02359	RNA	DNA microarray	12.27	Invasive ductal adenocarcinoma	-	11943709	-	-	-	Satisfies criteria in Supplementary Table S1, S2, S5 and S6
BGN	biglycan	02359	Protein	-	-	-	-	-	-	seminal plasma (16709260); gingival crevicular fluid (9839704)	-	Satisfies criteria in Supplementary Table S1, S2, S5 and S6
BHLHB2	basic helix-loop-helix domain containing, class B, 2	16050	RNA	DNA microarray	5.31	Intraductal papillary mucinous neoplasm with an associated invasive carcinoma	-	14982844	-	-	-	Satisfies criteria in Supplementary Table S4
BIK	BCL2-interacting killer (apoptosis-inducing)	04547	RNA	DNA microarray	4.68	Invasive ductal adenocarcinoma	-	14695172	-	-	-	-
BIK	BCL2-interacting killer (apoptosis-inducing)	04547	RNA	DNA microarray	15	-	BxPC-3, MIA PaCa-2, CFPAC-1, HPAC, MPanc-96, SU.86.86, and SW1990	12750293	-	-	-	-
BIK	BCL2-interacting killer (apoptosis-inducing)	04547	RNA	DNA microarray	20	Invasive ductal adenocarcinoma	-	12750293	-	-	-	-
BIN1	bridging integrator 1	03150	Protein	-	-	-	-	-	-	-	10391921	Satisfies criteria in Supplementary Table S3 and S7
BIN1	bridging integrator 1	03150	Protein	Immunohistochemistry		Endocrine Neoplasms	-	16728581	-	-	-	Satisfies criteria in Supplementary Table S3 and S7
BIN1	bridging integrator 1	03150	RNA	RT-PCR		Endocrine Neoplasms	-	16728581	-	-	-	Satisfies criteria in Supplementary Table S3 and S7
BIN1	bridging integrator 1	03150	RNA	DNA microarray	4.49	Endocrine Neoplasms	-	16728581	-	-	-	Satisfies criteria in Supplementary Table S3 and S7
BIN1	bridging integrator 1	03150	Protein	-	-	-	-	-	-	plasma (16525410)	-	Satisfies criteria in Supplementary Table S3 and S7
BIRC3	baculoviral IAP repeat-containing 3	03426	RNA	DNA microarray	7.5	-	AsPc1, BxPc3, CAPAN1, CAPAN2, CFPAC1, COLO357, Hs766T, MiaPaCa2, Panc-1, and Su86.86	11943709	-	-	-	Satisfies criteria in Supplementary Table S1, S4, S5 and S7
BIRC3	baculoviral IAP repeat-containing 3	03426	RNA	DNA microarray	11.5	Invasive ductal adenocarcinoma	-	12861384	-	-	-	Satisfies criteria in Supplementary Table S1, S4, S5 and S7
BIRC3	baculoviral IAP repeat-containing 3	03426	RNA	RT-PCR	5	Invasive ductal adenocarcinoma	-	17311258	-	-	-	Satisfies criteria in Supplementary Table S1, S4, S5 and S7
BIRC3	baculoviral IAP repeat-containing 3	03426	RNA	In situ hybridization		Invasive ductal adenocarcinoma	-	17311258	-	-	-	Satisfies criteria in Supplementary Table S1, S4, S5 and S7
BIRC3	baculoviral IAP repeat-containing 3	03426	Protein	Immunohistochemistry		Invasive ductal adenocarcinoma	-	17311258	-	-	-	Satisfies criteria in Supplementary Table S1, S4, S5 and S7
BIRC3	baculoviral IAP repeat-containing 3	03426	RNA	RT-PCR	> 10	-	Cell lines	17311258	-	-	-	Satisfies criteria in Supplementary Table S1, S4, S5 and S7
BIRC3	baculoviral IAP repeat-containing 3	03426	RNA	RT-PCR		-	ASPC-1, BxPc-3, Capan-1 T3M4, MiaPaCa-2 and Panc-1	16775116	-	-	-	Satisfies criteria in Supplementary Table S1, S4, S5 and S7
BIRC3	baculoviral IAP repeat-containing 3	03426	RNA	DNA microarray	7.5	Invasive ductal adenocarcinoma	-	11943709	-	-	-	Satisfies criteria in Supplementary Table S1, S4, S5 and S7
BIRC3	baculoviral IAP repeat-containing 3	03426	RNA	RT-PCR	1.9	Chronic Pancreatitis	-	16775116	-	-	-	Satisfies criteria in Supplementary Table S1, S4, S5 and S7
BIRC3	baculoviral IAP repeat-containing 3	03426	Protein	Immunohistochemistry		Invasive ductal adenocarcinoma; Pancreatic intraepithelial neoplasia (PanIN); Microcystic serous cystadenoma; Intraductal papillary mucinous neoplasms; Chronic Pancreatitis; Other	-	16775116	-	-	-	Satisfies criteria in Supplementary Table S1, S4, S5 and S7
BIRC3	baculoviral IAP repeat-containing 3	03426	Protein	Western blot		-	ASPC-1, BxPc-3, Capan-1, T3M4, MiaPaCa-2 and Panc-1	16775116	-	-	-	Satisfies criteria in Supplementary Table S1, S4, S5 and S7
BIRC3	baculoviral IAP repeat-containing 3	03426	RNA	RT-PCR	2.4	Invasive ductal adenocarcinoma	-	16775116	-	-	-	Satisfies criteria in Supplementary Table S1, S4, S5 and S7
BIRC3	baculoviral IAP repeat-containing 3	03426	Protein	-	-	-	-	-	-	plasma (16525410)	-	Satisfies criteria in Supplementary Table S1, S4, S5 and S7
BIRC4	baculoviral IAP repeat-containing 4	02094	Protein	Immunohistochemistry		Invasive ductal adenocarcinoma	-	17339366	-	-	-	Satisfies criteria in Supplementary Table S1
BIRC4	baculoviral IAP repeat-containing 4	02094	RNA	RT-PCR	2.1	Invasive ductal adenocarcinoma	-	17094439	-	-	-	Satisfies criteria in Supplementary Table S1
BIRC4	baculoviral IAP repeat-containing 4	02094	RNA	RT-PCR	7	-	Cell lines	17311258	-	-	-	Satisfies criteria in Supplementary Table S1
BIRC4	baculoviral IAP repeat-containing 4	02094	RNA	RT-PCR		Invasive ductal adenocarcinoma	-	17311258	-	-	-	Satisfies criteria in Supplementary Table S1
BIRC4	baculoviral IAP repeat-containing 4	02094	Protein	Immunohistochemistry		Invasive ductal adenocarcinoma	-	17094439	-	-	-	Satisfies criteria in Supplementary Table S1
BIRC4	baculoviral IAP repeat-containing 4	02094	Protein	Immunohistochemistry		Invasive ductal adenocarcinoma	-	17311258	-	-	-	Satisfies criteria in Supplementary Table S1
BIRC4	baculoviral IAP repeat-containing 4	02094	RNA	In situ hybridization		Invasive ductal adenocarcinoma	-	17311258	-	-	-	Satisfies criteria in Supplementary Table S1
BIRC4	baculoviral IAP repeat-containing 4	02094	Protein	-	-	-	-	-	-	plasma (16525410)	-	Satisfies criteria in Supplementary Table S1
BIRC5	baculoviral IAP repeat-containing 5 (survivin)	04520	RNA	RT-PCR	10	PanIN-2	-	16723855	-	-	-	Satisfies criteria in Supplementary Table S1 and S4
BIRC5	baculoviral IAP repeat-containing 5 (survivin)	04520	RNA	RT-PCR	4.8	PanIN-1A and PanIN-1B	-	16723855	-	-	-	Satisfies criteria in Supplementary Table S1 and S4
BIRC5	baculoviral IAP repeat-containing 5 (survivin)	04520	RNA	RT-PCR	22	Invasive ductal adenocarcinoma	-	16723855	-	-	-	Satisfies criteria in Supplementary Table S1 and S4
BIRC5	baculoviral IAP repeat-containing 5 (survivin)	04520	RNA	RT-PCR	14	PanIN-3	-	16723855	-	-	-	Satisfies criteria in Supplementary Table S1 and S4
BIRC5	baculoviral IAP repeat-containing 5 (survivin)	04520	RNA	In situ hybridization		Invasive ductal adenocarcinoma	-	17311258	-	-	-	Satisfies criteria in Supplementary Table S1 and S4
BIRC5	baculoviral IAP repeat-containing 5 (survivin)	04520	Protein	Immunohistochemistry		Invasive ductal adenocarcinoma	-	17311258	-	-	-	Satisfies criteria in Supplementary Table S1 and S4
BIRC5	baculoviral IAP repeat-containing 5 (survivin)	04520	Protein	Immunohistochemistry		Invasive ductal adenocarcinoma	-	17487356	-	-	-	Satisfies criteria in Supplementary Table S1 and S4
BIRC5	baculoviral IAP repeat-containing 5 (survivin)	04520	RNA	RT-PCR	50	-	Cell lines	17311258	-	-	-	Satisfies criteria in Supplementary Table S1 and S4
BIRC5	baculoviral IAP repeat-containing 5 (survivin)	04520	RNA	RT-PCR		Invasive ductal adenocarcinoma	-	11466679	-	-	-	Satisfies criteria in Supplementary Table S1 and S4
BIRC5	baculoviral IAP repeat-containing 5 (survivin)	04520	Protein	Immunohistochemistry		Invasive ductal adenocarcinoma	-	15309737	-	-	-	Satisfies criteria in Supplementary Table S1 and S4
BIRC5	baculoviral IAP repeat-containing 5 (survivin)	04520	Protein	Immunohistochemistry		Invasive ductal adenocarcinoma	-	16552335	-	-	-	Satisfies criteria in Supplementary Table S1 and S4
BIRC5	baculoviral IAP repeat-containing 5 (survivin)	04520	RNA	RT-PCR		Invasive ductal adenocarcinoma	-	14767473	-	-	-	Satisfies criteria in Supplementary Table S1 and S4
BIRC5	baculoviral IAP repeat-containing 5 (survivin)	04520	RNA	DNA microarray	>5	Invasive ductal adenocarcinoma	-	14767473	-	-	-	Satisfies criteria in Supplementary Table S1 and S4
BIRC5	baculoviral IAP repeat-containing 5 (survivin)	04520	RNA	RT-PCR		Invasive ductal adenocarcinoma	-	17311258	-	-	-	Satisfies criteria in Supplementary Table S1 and S4
BIRC5	baculoviral IAP repeat-containing 5 (survivin)	04520	Protein	Immunohistochemistry		PanIN-1A and PanIN-1B; PanIN-2; PanIN-3; Invasive ductal adenocarcinoma	-	16723855	-	-	-	Satisfies criteria in Supplementary Table S1 and S4
BIRC5	baculoviral IAP repeat-containing 5 (survivin)	04520	RNA	RT-PCR		Invasive ductal adenocarcinoma	-	16723855	-	-	-	Satisfies criteria in Supplementary Table S1 and S4
BIRC5	baculoviral IAP repeat-containing 5 (survivin)	04520	RNA	In situ hybridization		Invasive ductal adenocarcinoma	-	17311258	-	-	-	Satisfies criteria in Supplementary Table S1 and S4
BIRC5	baculoviral IAP repeat-containing 5 (survivin)	04520	RNA	RT-PCR		Invasive ductal adenocarcinoma	-	17311258	-	-	-	Satisfies criteria in Supplementary Table S1 and S4
BIRC5	baculoviral IAP repeat-containing 5 (survivin)	04520	RNA	RT-PCR		-	PANC-1, Mia PaCa-2, and ASPC-1	11466679	-	-	-	Satisfies criteria in Supplementary Table S1 and S4
BIRC5	baculoviral IAP repeat-containing 5 (survivin)	04520	Protein	Immunohistochemistry		Invasive ductal adenocarcinoma	-	17311258	-	-	-	Satisfies criteria in Supplementary Table S1 and S4
BIRC5	baculoviral IAP repeat-containing 5 (survivin)	04520	Protein	Immunohistochemistry		Intraductal papillary mucinous neoplasms; Invasive ductal adenocarcinoma	-	11466679	-	-	-	Satisfies criteria in Supplementary Table S1 and S4
BIRC5	baculoviral IAP repeat-containing 5 (survivin)	04520	Protein	Western blot		Intraductal papillary mucinous neoplasms; Invasive ductal adenocarcinoma	-	11466679	-	-	-	Satisfies criteria in Supplementary Table S1 and S4
BIRC7	baculoviral IAP repeat-containing 7 (livin)	05761	RNA	RT-PCR	10	-	Cell lines	17311258	-	-	-	-
BMI1	BMI1 polycomb ring finger oncogene	01277	RNA	DNA microarray	>5	Invasive ductal adenocarcinoma	-	14767473	-	-	-	-
BMP2	bone morphogenetic protein 2	00206	Protein	-	-	-	-	-	17138967,12883531,10910129,16964430	-	-	Satisfies criteria in Supplementary Table S2
BMP2	bone morphogenetic protein 2	00206	RNA	Northern blot	12.5	Invasive ductal adenocarcinoma	-	10220513	-	-	-	Satisfies criteria in Supplementary Table S2
BMP2	bone morphogenetic protein 2	00206	RNA	In situ hybridization		Invasive ductal adenocarcinoma	-	10220513	-	-	-	Satisfies criteria in Supplementary Table S2
BMP2	bone morphogenetic protein 2	00206	Protein	Immunohistochemistry		Invasive ductal adenocarcinoma	-	10220513	-	-	-	Satisfies criteria in Supplementary Table S2
BMP2	bone morphogenetic protein 2	00206	RNA	Northern blot		-	ASPC-1 and COLO-357	10220513	-	-	-	Satisfies criteria in Supplementary Table S2
BMP4	bone morphogenetic protein 4	00207	Protein	-	-	-	-	-	17889703,12019147,11156467	-	-	-
BMP4	bone morphogenetic protein 4	00207	RNA	DNA microarray	3.27	Invasive ductal adenocarcinoma	-	17389914	-	-	-	-
BMPR1A	bone morphogenetic protein receptor, type IA	03192	Protein	-	-	-	-	-	-	-	8707881	-
BMPR1A	bone morphogenetic protein receptor, type IA	03192	RNA	Northern blot	2	Invasive ductal adenocarcinoma	-	10220513	-	-	-	-
BMPR1A	bone morphogenetic protein receptor, type IA	03192	RNA	Northern blot		-	T3M4, CAPAN-1, COLO-357, and PANC-1	10220513	-	-	-	-
BMPR1A	bone morphogenetic protein receptor, type IA	03192	RNA	DNA microarray	5.45	Invasive ductal adenocarcinoma	-	17085658	-	-	-	-
BMPR2	bone morphogenetic protein receptor, type II (serine/threonine kinase)	02880	Protein	-	-	-	-	-	-	-	7791754, 7644468, 7890683	-
BMPR2	bone morphogenetic protein receptor, type II (serine/threonine kinase)	02880	RNA	Northern blot	8	Invasive ductal adenocarcinoma	-	10220513	-	-	-	-
BMPR2	bone morphogenetic protein receptor, type II (serine/threonine kinase)	02880	RNA	Northern blot		-	CAPAN-1 and COLO-357	10220513	-	-	-	-
BNIP3	BCL2/adenovirus E1B 19kDa interacting protein 3	04482	RNA	DNA microarray	3.76	PanIN-3	-	16103885	-	-	-	Satisfies criteria in Supplementary Table S4
BOK	BCL2-related ovarian killer	05657	RNA	DNA microarray	4.39	Invasive ductal adenocarcinoma	-	14695172	-	-	-	-
BOP1	block of proliferation 1	16558	RNA	DNA microarray	7.36	Intraductal papillary mucinous neoplasms	-	14982844	-	-	-	Satisfies criteria in Supplementary Table S4
BOP1	block of proliferation 1	16558	RNA	Northern blot		-	Panc-1, PaCa-2	11237751	-	-	-	Satisfies criteria in Supplementary Table S4
BPHL	biphenyl hydrolase-like (serine hydrolase, breast epithelial mucin associated antigen)	04403	Protein	ICAT	5.88	Chronic Pancreatitis	-	17496331	-	-	-	Satisfies criteria in Supplementary Table S5
BRD2	bromodomain containing 2	03326	RNA	DNA microarray	5.42	Intraductal papillary mucinous neoplasms	-	14982844	-	-	-	Satisfies criteria in Supplementary Table S4
BSG	basigin (Ok blood group)	00176	Protein	-	-	-	-	-	-	-	9767135, 1634773, 9360995, 17224648, 16604531, 10921872, 9271824, 15946952, 15671024	Satisfies criteria in Supplementary Table S1, S3, S4, S6 and S7
BSG	basigin (Ok blood group)	00176	Protein	Immunohistochemistry		Invasive ductal adenocarcinoma	-	16604531	-	-	-	Satisfies criteria in Supplementary Table S1, S3, S4, S6 and S7
BSG	basigin (Ok blood group)	00176	RNA	DNA microarray	18.57	Intraductal papillary mucinous neoplasms	-	14982844	-	-	-	Satisfies criteria in Supplementary Table S1, S3, S4, S6 and S7
BSG	basigin (Ok blood group)	00176	RNA	RT-PCR		-	MiaPaCa2, SW850 and Panc1	17227797	-	-	-	Satisfies criteria in Supplementary Table S1, S3, S4, S6 and S7
BSG	basigin (Ok blood group)	00176	Protein	Western blot		-	MiaPaCa2, SW850, Panc1	17227797	-	-	-	Satisfies criteria in Supplementary Table S1, S3, S4, S6 and S7
BSG	basigin (Ok blood group)	00176	RNA	RT-PCR		-	Panc-1, ASPC-1, and Panc 03.27	16604531	-	-	-	Satisfies criteria in Supplementary Table S1, S3, S4, S6 and S7
BSG	basigin (Ok blood group)	00176	Protein	Western blot		-	Panc-1, ASPC-1, and Panc 03.27	16604531	-	-	-	Satisfies criteria in Supplementary Table S1, S3, S4, S6 and S7
BSG	basigin (Ok blood group)	00176	Protein	Western blot		Invasive ductal adenocarcinoma	-	16604531	-	-	-	Satisfies criteria in Supplementary Table S1, S3, S4, S6 and S7
BSG	basigin (Ok blood group)	00176	Protein	ICAT	2.54	Invasive ductal adenocarcinoma	-	16230073	-	-	-	Satisfies criteria in Supplementary Table S1, S3, S4, S6 and S7
BSG	basigin (Ok blood group)	00176	RNA	RT-PCR	1.46	Invasive ductal adenocarcinoma	-	16604531	-	-	-	Satisfies criteria in Supplementary Table S1, S3, S4, S6 and S7
BSG	basigin (Ok blood group)	00176	Protein	Immunohistochemistry		Invasive ductal adenocarcinoma	-	17227797	-	-	-	Satisfies criteria in Supplementary Table S1, S3, S4, S6 and S7
BSG	basigin (Ok blood group)	00176	RNA	RT-PCR		-	Panc‑-1, Aspc‑-1, BxPc‑-3, Capan‑-1, Colo‑-357, SU86.86, MiaPaCa‑-2 and T3M4	17224648	-	-	-	Satisfies criteria in Supplementary Table S1, S3, S4, S6 and S7
BSG	basigin (Ok blood group)	00176	Protein	ELISA		Invasive ductal adenocarcinoma	-	17224648	-	-	-	Satisfies criteria in Supplementary Table S1, S3, S4, S6 and S7
BSG	basigin (Ok blood group)	00176	Protein	Immunohistochemistry		Invasive ductal adenocarcinoma	Stroma, not otherwise specified	17224648	-	-	-	Satisfies criteria in Supplementary Table S1, S3, S4, S6 and S7
BSG	basigin (Ok blood group)	00176	RNA	RT-PCR	2.2	Mucinous cystic neoplasm with moderate dysplasia; Intraductal papillary mucinous neoplasms; Intraductal papillary mucinous neoplasm with an associated invasive carcinoma; Invasive ductal adenocarcinoma; Acinar cell carcinoma; Endocrine Neoplasms		17224648	-	-	-	Satisfies criteria in Supplementary Table S1, S3, S4, S6 and S7
BSG	basigin (Ok blood group)	00176	Protein	Immunohistochemistry		Invasive ductal adenocarcinoma	-	17224648	-	-	-	Satisfies criteria in Supplementary Table S1, S3, S4, S6 and S7
BSG	basigin (Ok blood group)	00176	Protein	Immunohistochemistry		-	Panc-1, Panc 03.27, and ASPC-1	16604531	-	-	-	Satisfies criteria in Supplementary Table S1, S3, S4, S6 and S7
BSG	basigin (Ok blood group)	00176	Protein	Immunohistochemistry		-	Panc1-, MiaPaCa2- and SW850	17227797	-	-	-	Satisfies criteria in Supplementary Table S1, S3, S4, S6 and S7
BSG	basigin (Ok blood group)	00176	Protein	Immunohistochemistry		Invasive ductal adenocarcinoma	-	16721788	-	-	-	Satisfies criteria in Supplementary Table S1, S3, S4, S6 and S7
BSG	basigin (Ok blood group)	00176	Protein	-	-	-	-	-	-	bronchoalveolar lavage fluids (16754474); gingival crevicular fluid (17209789); serum (17224648)	-	Satisfies criteria in Supplementary Table S1, S3, S4, S6 and S7
BST2	bone marrow stromal cell antigen 2	02759	Protein	-	-	-	-	-	-	-	7607676	Satisfies criteria in Supplementary Table S7
BST2	bone marrow stromal cell antigen 2	02759	RNA	DNA microarray	4.35	Endocrine Neoplasms	-	16728581	-	-	-	Satisfies criteria in Supplementary Table S7
BST2	bone marrow stromal cell antigen 2	02759	RNA	RT-PCR		Endocrine Neoplasms	-	16728581	-	-	-	Satisfies criteria in Supplementary Table S7
BST2	bone marrow stromal cell antigen 2	02759	RNA	DNA microarray	4.05	Invasive ductal adenocarcinoma	-	12651607	-	-	-	Satisfies criteria in Supplementary Table S7
BTBD1	BTB (POZ) domain containing 1	12251	RNA	DNA microarray	2.69	Invasive ductal adenocarcinoma	-	16103885	-	-	-	-
BTBD1	BTB (POZ) domain containing 1	12251	Protein	-	-	-	-	-	-		-	-
BTBD2	BTB (POZ) domain containing 2	12252	RNA	DNA microarray	5.88	Intraductal papillary mucinous neoplasms	-	14982844	-	-	-	Satisfies criteria in Supplementary Table S4
BTD	biotinidase	08359	Protein	-	-	-	-	-	16215274	-	-	-
BTD	biotinidase	08359	Protein	SILAC	4.5	-	Panc-1	16215274	-	-	-	-
BTD	biotinidase	08359	Protein	-	-	-	-	-	-	plasma (16525410)	-	-
BTF3	basic transcription factor 3	03966	RNA	DNA microarray	3.24	Intraductal papillary mucinous neoplasm with an associated invasive carcinoma	-	14982844	-	-	-	Satisfies criteria in Supplementary Table S4 and S5
BTF3	basic transcription factor 3	03966	RNA	DNA microarray	1.82	PanIN-1A and PanIN-1B; PanIN-2	-	15753353	-	-	-	Satisfies criteria in Supplementary Table S4 and S5
BTF3	basic transcription factor 3	03966	RNA	RT-PCR	1.3	Invasive ductal adenocarcinoma	-	17312387	-	-	-	Satisfies criteria in Supplementary Table S4 and S5
BTF3	basic transcription factor 3	03966	Protein	Immunohistochemistry		Invasive ductal adenocarcinoma	-	17312387	-	-	-	Satisfies criteria in Supplementary Table S4 and S5
BTF3	basic transcription factor 3	03966	Protein	Immunohistochemistry		Chronic Pancreatitis	-	17312387	-	-	-	Satisfies criteria in Supplementary Table S4 and S5
BTK	Bruton agammaglobulinemia tyrosine kinase	02248	Protein	Western blot	9.61	Invasive ductal adenocarcinoma	-	16285947	-	-	-	-
BTN3A1	butyrophilin, subfamily 3, member A1	10693	Protein	-	-	-	-	-	-	-	17999166, 6830779	Satisfies criteria in Supplementary Table S5 and S6
BTN3A1	butyrophilin, subfamily 3, member A1	10693	Protein	-	-	-	-	-	7019216,9461613	-	-	Satisfies criteria in Supplementary Table S5 and S6
BTN3A1	butyrophilin, subfamily 3, member A1	10693	RNA	DNA microarray	>2	Invasive ductal adenocarcinoma; Chronic Pancreatitis	Stroma, not otherwise specified	15502640	-	-	-	Satisfies criteria in Supplementary Table S5 and S6
BTN3A1	butyrophilin, subfamily 3, member A1	10693	Protein	-	-	-	-	-	-	milk (7019216, 9461613)	-	Satisfies criteria in Supplementary Table S5 and S6
BTN3A2	butyrophilin, subfamily 3, member A2	12547	Protein	-	-	-	-	-	-	-	9382921	Satisfies criteria in Supplementary Table S5 and S6
BTN3A2	butyrophilin, subfamily 3, member A2	12547	Protein	-	-	-	-	-	15384582,15226505,8995761	-	-	Satisfies criteria in Supplementary Table S5 and S6
BTN3A2	butyrophilin, subfamily 3, member A2	12547	RNA	DNA microarray	>2	Invasive ductal adenocarcinoma; Chronic Pancreatitis	Stroma, not otherwise specified	15502640	-	-	-	Satisfies criteria in Supplementary Table S5 and S6
BTN3A2	butyrophilin, subfamily 3, member A2	12547	Protein	-	-	-	-	-	-	milk (15384582, 15226505)	-	Satisfies criteria in Supplementary Table S5 and S6
BTN3A3	butyrophilin, subfamily 3, member A3	12548	Protein	-	-	-	-	-	15340161	-	-	Satisfies criteria in Supplementary Table S6
BTN3A3	butyrophilin, subfamily 3, member A3	12548	RNA	DNA microarray	3.6	Invasive ductal adenocarcinoma	Stroma, not otherwise specified	15791284	-	-	-	Satisfies criteria in Supplementary Table S6
BUB1	BUB1 budding uninhibited by benzimidazoles 1 homolog (yeast)	03907	RNA	DNA microarray	5.17	Invasive ductal adenocarcinoma	-	15548371	-	-	-	-
BUB1B	BUB1 budding uninhibited by benzimidazoles 1 homolog beta (yeast)	04176	RNA	DNA microarray	4.05	Intraductal papillary mucinous neoplasm with an associated invasive carcinoma	-	14982844	-	-	-	Satisfies criteria in Supplementary Table S4
BUB1B	BUB1 budding uninhibited by benzimidazoles 1 homolog beta (yeast)	04176	RNA	DNA microarray	>5	Invasive ductal adenocarcinoma	-	14767473	-	-	-	Satisfies criteria in Supplementary Table S4
BUB3	BUB3 budding uninhibited by benzimidazoles 3 homolog (yeast)	04761	RNA	DNA microarray	5.05	Invasive ductal adenocarcinoma	-	12651607	-	-	-	Satisfies criteria in Supplementary Table S4
BUB3	BUB3 budding uninhibited by benzimidazoles 3 homolog (yeast)	04761	RNA	DNA microarray	7.94	-	Cell lines	12651607	-	-	-	Satisfies criteria in Supplementary Table S4
BUB3	BUB3 budding uninhibited by benzimidazoles 3 homolog (yeast)	04761	RNA	DNA microarray	3.58	Intraductal papillary mucinous neoplasm with an associated invasive carcinoma	-	14982844	-	-	-	Satisfies criteria in Supplementary Table S4
C10orf116	chromosome 10 open reading frame 116	16575	RNA	DNA microarray	4.18	PanIN-1A and PanIN-1B; PanIN-2	-	15753353	-	-	-	Satisfies criteria in Supplementary Table S4
C11orf54	chromosome 11 open reading frame 54	17923	RNA	DNA microarray	2.06	PanIN-3	-	16103885	-	-	-	Satisfies criteria in Supplementary Table S4
C11orf54	chromosome 11 open reading frame 54	17923	Protein	-	-	-	-	-	-	tear (16901338); seminal plasma (16709260); hemodialysis fluid (15723814)	-	Satisfies criteria in Supplementary Table S4
C11orf75	chromosome 11 open reading frame 75	17008	RNA	DNA microarray	2.3	PanIN-3	-	16103885	-	-	-	Satisfies criteria in Supplementary Table S4
C11orf75	chromosome 11 open reading frame 75	17008	Protein	-	-	-	-	-	-		-	Satisfies criteria in Supplementary Table S4
C12orf11	chromosome 12 open reading frame 11	07689	RNA	DNA microarray	>5	Intraductal papillary mucinous neoplasm with an associated invasive carcinoma	-	14767473	-	-	-	Satisfies criteria in Supplementary Table S4
C12orf48	chromosome 12 open reading frame 48	07937	RNA	DNA microarray	3.48	Invasive ductal adenocarcinoma	-	15548371	-	-	-	-
C12orf48	chromosome 12 open reading frame 48	07937	Protein	-	-	-	-	-	-	plasma (16525410)	-	-
C15orf52	chromosome 15 open reading frame 52	16964	RNA	DNA microarray	3.6	Invasive ductal adenocarcinoma	-	15467436	-	-	-	-
C16orf53	chromosome 16 open reading frame 53	14647	RNA	DNA microarray	2.47	PanIN-3	-	16103885	-	-	-	Satisfies criteria in Supplementary Table S4
C16orf58	chromosome 16 open reading frame 58	07839	RNA	DNA microarray	19.56	Intraductal papillary mucinous neoplasms	-	14982844	-	-	-	Satisfies criteria in Supplementary Table S4
C16orf68	chromosome 16 open reading frame 68	08324	RNA	DNA microarray	2.12	PanIN-3	-	16103885	-	-	-	Satisfies criteria in Supplementary Table S4
C18orf8	chromosome 18 open reading frame 8	12693	RNA	SAGE		-	-	15477757	-	-	-	-
C18orf8	chromosome 18 open reading frame 8	12693	RNA	SAGE		Invasive ductal adenocarcinoma	-	15477757	-	-	-	-
C18orf8	chromosome 18 open reading frame 8	12693	RNA	RT-PCR	30.29	-	-	15477757	-	-	-	-
C19orf12	chromosome 19 open reading frame 12	12696	RNA	DNA microarray	2.03	Invasive ductal adenocarcinoma	-	16103885	-	-	-	-
C19orf33	chromosome 19 open reading frame 33	12706	RNA	SAGE		Invasive ductal adenocarcinoma	-	15477757	-	-	-	-
C19orf33	chromosome 19 open reading frame 33	12706	RNA	DNA microarray	5.91	-	Cell lines	12651607	-	-	-	-
C19orf33	chromosome 19 open reading frame 33	12706	RNA	SAGE		-	-	15477757	-	-	-	-
C19orf33	chromosome 19 open reading frame 33	12706	RNA	DNA microarray		Invasive ductal adenocarcinoma	-	14695172	-	-	-	-
C19orf33	chromosome 19 open reading frame 33	12706	RNA	DNA microarray	3.25	Invasive ductal adenocarcinoma	-	12651607	-	-	-	-
C19orf53	chromosome 19 open reading frame 53	13687	RNA	DNA microarray	25.91	Intraductal papillary mucinous neoplasms	-	14982844	-	-	-	Satisfies criteria in Supplementary Table S4
C19orf53	chromosome 19 open reading frame 53	13687	Protein	-	-	-	-	-	-	saliva (16740002)	-	Satisfies criteria in Supplementary Table S4
C1orf106	chromosome 1 open reading frame 106	07712	RNA	DNA microarray	3.5	Invasive ductal adenocarcinoma	-	16103885	-	-	-	-
C1orf106	chromosome 1 open reading frame 106	07712	RNA	DNA microarray	4.76	Invasive ductal adenocarcinoma	-	17389914	-	-	-	-
C1orf2	chromosome 1 open reading frame 2	08511	RNA	DNA microarray	2.15	Invasive ductal adenocarcinoma	-	16103885	-	-	-	Satisfies criteria in Supplementary Table S4
C1orf2	chromosome 1 open reading frame 2	08511	RNA	DNA microarray	2.06	PanIN-2	-	16103885	-	-	-	Satisfies criteria in Supplementary Table S4
C1orf9	chromosome 1 open reading frame 9	12732	Protein	-	-	-	-	-	-	-	10673381	Satisfies criteria in Supplementary Table S4
C1orf9	chromosome 1 open reading frame 9	12732	RNA	DNA microarray	6.2	Intraductal papillary mucinous neoplasms	-	12000726	-	-	-	Satisfies criteria in Supplementary Table S4
C1QA	complement component 1, q subcomponent, A chain	00393	RNA	DNA microarray	6.9	Intraductal papillary mucinous neoplasms	-	14982844	-	-	-	Satisfies criteria in Supplementary Table S4
C1QA	complement component 1, q subcomponent, A chain	00393	RNA	SAGE		Invasive ductal adenocarcinoma	-	15477757	-	-	-	Satisfies criteria in Supplementary Table S4
C1QA	complement component 1, q subcomponent, A chain	00393	RNA	SAGE		-	-	15477757	-	-	-	Satisfies criteria in Supplementary Table S4
C1QA	complement component 1, q subcomponent, A chain	00393	Protein	-	-	-	-	-	-	plasma (16525410); cerebrospinal fluid (18052119)	-	Satisfies criteria in Supplementary Table S4
C1QB	complement component 1, q subcomponent, B chain	00394	Protein	-	-	-	-	-	7939135	-	-	Satisfies criteria in Supplementary Table S4
C1QB	complement component 1, q subcomponent, B chain	00394	RNA	SAGE		-	-	15477757	-	-	-	Satisfies criteria in Supplementary Table S4
C1QB	complement component 1, q subcomponent, B chain	00394	RNA	DNA microarray	3.75	Intraductal papillary mucinous neoplasm with an associated invasive carcinoma	-	14982844	-	-	-	Satisfies criteria in Supplementary Table S4
C1QB	complement component 1, q subcomponent, B chain	00394	RNA	SAGE		Invasive ductal adenocarcinoma	-	15477757	-	-	-	Satisfies criteria in Supplementary Table S4
C1QB	complement component 1, q subcomponent, B chain	00394	Protein	-	-	-	-	-	-	cerebrospinal fluid (18052119)	-	Satisfies criteria in Supplementary Table S4
C1QBP	complement component 1, q subcomponent binding protein	03168	Protein	-	-	-	-	-	-	-	8195709	-
C1QBP	complement component 1, q subcomponent binding protein	03168	Protein	-	-	-	-	-	8195709	-	-	-
C1QBP	complement component 1, q subcomponent binding protein	03168	Protein	Immunohistochemistry		Invasive ductal adenocarcinoma	-	15146564	-	-	-	-
C1QTNF1	C1q and tumor necrosis factor related protein 1	12714	RNA	DNA microarray	4.2	Endocrine Neoplasms	-	14676124	-	-	-	Satisfies criteria in Supplementary Table S7
C1QTNF1	C1q and tumor necrosis factor related protein 1	12714	Protein	-	-	-	-	-	-	cerebrospinal fluid (18052119)	-	Satisfies criteria in Supplementary Table S7
C1R	complement component 1, r subcomponent	01954	Protein	-	-	-	-	-	14718574	-	-	Satisfies criteria in Supplementary Table S5 and S6
C1R	complement component 1, r subcomponent	01954	RNA	SAGE		Invasive ductal adenocarcinoma	-	15477757	-	-	-	Satisfies criteria in Supplementary Table S5 and S6
C1R	complement component 1, r subcomponent	01954	RNA	SAGE		-	-	15477757	-	-	-	Satisfies criteria in Supplementary Table S5 and S6
C1R	complement component 1, r subcomponent	01954	RNA	DNA microarray	>2	Invasive ductal adenocarcinoma; Chronic Pancreatitis	Stroma, not otherwise specified	15502640	-	-	-	Satisfies criteria in Supplementary Table S5 and S6
C1R	complement component 1, r subcomponent	01954	Protein	-	-	-	-	-	-	plasma (16525410); serum (12543931, 16188874)	-	Satisfies criteria in Supplementary Table S5 and S6
C1S	complement component 1, s subcomponent	00397	RNA	DNA microarray	>2	Invasive ductal adenocarcinoma; Chronic Pancreatitis	Stroma, not otherwise specified	15502640	-	-	-	Satisfies criteria in Supplementary Table S5 and S6
C1S	complement component 1, s subcomponent	00397	RNA	DNA microarray	>5	Invasive ductal adenocarcinoma	-	14767473	-	-	-	Satisfies criteria in Supplementary Table S5 and S6
C1S	complement component 1, s subcomponent	00397	Protein	-	-	-	-	-	-	plasma (16525410); serum (16188874); cerebrospinal fluid (18052119)	-	Satisfies criteria in Supplementary Table S5 and S6
C2	complement component 2	08939	RNA	DNA microarray	>2	Invasive ductal adenocarcinoma; Chronic Pancreatitis	Stroma, not otherwise specified	15502640	-	-	-	Satisfies criteria in Supplementary Table S5 and S6
C2	complement component 2	08939	RNA	DNA microarray	>5	Invasive ductal adenocarcinoma	-	14767473	-	-	-	Satisfies criteria in Supplementary Table S5 and S6
C2	complement component 2	08939	Protein	-	-	-	-	-	-	plasma (16525410); cerebrospinal fluid (18052119); seminal plasma (16709260)	-	Satisfies criteria in Supplementary Table S5 and S6
C20orf103	chromosome 20 open reading frame 103	12736	RNA	DNA microarray	5.2	Intraductal papillary mucinous neoplasms	-	14982844	-	-	-	Satisfies criteria in Supplementary Table S4
C20orf149	chromosome 20 open reading frame 149	12750	RNA	DNA microarray	5.17	Intraductal papillary mucinous neoplasms	-	14982844	-	-	-	Satisfies criteria in Supplementary Table S4
C20orf82	chromosome 20 open reading frame 82	-	RNA	DNA microarray	4.14	Invasive ductal adenocarcinoma	-	17389914	-	-	-	-
C21orf45	chromosome 21 open reading frame 45	10749	RNA	DNA microarray	3.18	Invasive ductal adenocarcinoma	-	16103885	-	-	-	-
C2orf24	chromosome 2 open reading frame 24	10780	RNA	DNA microarray	>5	Invasive ductal adenocarcinoma	-	14767473	-	-	-	-
C3	complement component 3	00400	Protein	-	-	-	-	-	16188874,16199891,10707928,16944928	-	-	Satisfies criteria in Supplementary Table S1 and S5
C3	complement component 3	00400	Protein	DIGE	2.2	Invasive ductal adenocarcinoma	-	16212428	-	-	-	Satisfies criteria in Supplementary Table S1 and S5
C3	complement component 3	00400	Protein	Western blot	2.2	Invasive ductal adenocarcinoma	-	16212428	-	-	-	Satisfies criteria in Supplementary Table S1 and S5
C3	complement component 3	00400	Protein	DIGE	7.78	Invasive ductal adenocarcinoma	-	17303479	-	-	-	Satisfies criteria in Supplementary Table S1 and S5
C3	complement component 3	00400	Protein	ICAT	2.04	Chronic Pancreatitis	-	17496331	-	-	-	Satisfies criteria in Supplementary Table S1 and S5
C3	complement component 3	00400	Protein	ICAT	3	Invasive ductal adenocarcinoma	-	16739137	-	-	-	Satisfies criteria in Supplementary Table S1 and S5
C3	complement component 3	00400	Protein	ICAT	3	Invasive ductal adenocarcinoma	-	17198186	-	-	-	Satisfies criteria in Supplementary Table S1 and S5
C3	complement component 3	00400	Protein	-	-	-	-	-	-	pancreatic juice (17198186); serum (16188874); cerebrospinal fluid (16823975, 16199891)	-	Satisfies criteria in Supplementary Table S1 and S5
C3	complement component 3	00400	Protein	-	-	-	-	-	-	bile (15084671); cerebrospinal fluid (16823975, 16199891); tear (16901338); plasma (17303479); serum (16188874)	-	Satisfies criteria in Supplementary Table S1 and S5
C3	complement component 3	00400	Protein	-	-	-	-	-	-	pancreatic juice (16739137); serum (16212428, 16188874); cerebrospinal fluid (16823975, 16199891)	-	Satisfies criteria in Supplementary Table S1 and S5
C3	complement component 3	00400	Protein	-	-	-	-	-	-	cerebrospinal fluid (16823975, 18052119, 16199891); pancreatic juice (15473694); hemodialysis fluid (15723814); seminal plasma (16709260); serum (16188874)	-	Satisfies criteria in Supplementary Table S1 and S5
C3orf17	chromosome 3 open reading frame 17	08524	RNA	DNA microarray	2.42	PanIN-3	-	16103885	-	-	-	Satisfies criteria in Supplementary Table S4
C3orf28	chromosome 3 open reading frame 28	06422	Protein	-	-	-	-	-	11085516	-	-	-
C3orf28	chromosome 3 open reading frame 28	06422	RNA	DNA microarray	>5	Invasive ductal adenocarcinoma	-	14767473	-	-	-	-
C4A	complement component 4A (Rodgers blood group)	00401	Protein	DIGE	2.03	Invasive ductal adenocarcinoma	-	17303479	-	-	-	-
C4A	complement component 4A (Rodgers blood group)	00401	Protein	-	-	-	-	-	-	cerebrospinal fluid (16823975, 18052119, 16199891); tear (16901338); saliva (16740002); pancreatic juice (15473694); plasma (17303479, 16525410, 7262082); serum (12543931, 16188874)	-	-
C4BPA	complement component 4 binding protein, alpha	00403	RNA	RT-PCR		Invasive ductal adenocarcinoma; Chronic Pancreatitis	Stroma, not otherwise specified	15791284	-	-	-	Satisfies criteria in Supplementary Table S5 and S6
C4BPA	complement component 4 binding protein, alpha	00403	RNA	DNA microarray	5.6	Invasive ductal adenocarcinoma	Stroma, not otherwise specified	15791284	-	-	-	Satisfies criteria in Supplementary Table S5 and S6
C4BPA	complement component 4 binding protein, alpha	00403	Protein	-	-	-	-	-	-	plasma (16525410); serum (12543931, 16188874)	-	Satisfies criteria in Supplementary Table S5 and S6
C4orf23	chromosome 4 open reading frame 23	08760	RNA	DNA microarray	3.29	PanIN-3	-	16103885	-	-	-	Satisfies criteria in Supplementary Table S4
C5orf23	chromosome 5 open reading frame 23	08593	RNA	DNA microarray	4.87	Invasive ductal adenocarcinoma	-	17389914	-	-	-	-
C5orf3	chromosome 5 open reading frame 3	12831	RNA	DNA microarray	2.28	PanIN-3	-	16103885	-	-	-	Satisfies criteria in Supplementary Table S4
C5orf3	chromosome 5 open reading frame 3	12831	RNA	DNA microarray	3.19	Invasive ductal adenocarcinoma	-	16103885	-	-	-	Satisfies criteria in Supplementary Table S4
C6orf27	chromosome 6 open reading frame 27	12880	RNA	DNA microarray	2.18	Invasive ductal adenocarcinoma	-	16103885	-	-	-	-
C7orf10	chromosome 7 open reading frame 10	09859	RNA	DNA microarray	5.9	Invasive ductal adenocarcinoma	-	17389914	-	-	-	-
C7orf28A	chromosome 7 open reading frame 28A	12915	RNA	DNA microarray	2.61	PanIN-2	-	16103885	-	-	-	Satisfies criteria in Supplementary Table S4
C7orf28A	chromosome 7 open reading frame 28A	12915	RNA	DNA microarray	3.4	Invasive ductal adenocarcinoma	-	16103885	-	-	-	Satisfies criteria in Supplementary Table S4
C7orf43	chromosome 7 open reading frame 43	07716	RNA	DNA microarray	2.28	Invasive ductal adenocarcinoma	-	16103885	-	-	-	-
C9	complement component 9	00408	Protein	-	-	-	-	-	8471847,16188874,16212428	-	-	-
C9	complement component 9	00408	Protein	-	-	-	-	-	-	cerebrospinal fluid (16823975, 18052119); hemodialysis fluid (15723814); seminal plasma (16709260); plasma (16525410); serum (16212428, 16188874)	-	-
C9orf125	chromosome 9 open reading frame 125	12940	RNA	DNA microarray	3.17	Invasive ductal adenocarcinoma	-	16103885	-	-	-	-
C9orf14	chromosome 9 open reading frame 14	-	RNA	SAGE		Invasive ductal adenocarcinoma	-	15477757	-	-	-	-
C9orf14	chromosome 9 open reading frame 14	-	RNA	SAGE		-	-	15477757	-	-	-	-
C9orf3	chromosome 9 open reading frame 3	07476	RNA	DNA microarray	3.05	PanIN-3	-	16103885	-	-	-	Satisfies criteria in Supplementary Table S4
C9orf3	chromosome 9 open reading frame 3	07476	RNA	DNA microarray	2.1	PanIN-1A and PanIN-1B; PanIN-2	-	15753353	-	-	-	Satisfies criteria in Supplementary Table S4
C9orf39	chromosome 9 open reading frame 39	10800	RNA	DNA microarray	3.52	Invasive ductal adenocarcinoma	-	16103885	-	-	-	Satisfies criteria in Supplementary Table S4
C9orf39	chromosome 9 open reading frame 39	10800	RNA	DNA microarray	2.72	PanIN-3	-	16103885	-	-	-	Satisfies criteria in Supplementary Table S4
C9orf61	chromosome 9 open reading frame 61	16255	RNA	DNA microarray	3.3	Invasive ductal adenocarcinoma	-	16103885	-	-	-	-
CA1	carbonic anhydrase I	00265	RNA	DNA microarray	2.45	PanIN-2	-	16103885	-	-	-	Satisfies criteria in Supplementary Table S4
CA1	carbonic anhydrase I	00265	Protein	-	-	-	-	-	-	hemodialysis fluid (15723814); plasma (16525410); bile (15084671); cerebrospinal fluid (16823975, 18052119)	-	Satisfies criteria in Supplementary Table S4
CA9	carbonic anhydrase IX	04417	Protein	-	-	-	-	-	-	-	11676494, 8084592, 11083462	Satisfies criteria in Supplementary Table S1, S3, S4 and S7
CA9	carbonic anhydrase IX	04417	Protein	-	-	-	-	-	-	-	11676494, 8084592, 14535878	Satisfies criteria in Supplementary Table S1, S3, S4 and S7
CA9	carbonic anhydrase IX	04417	Protein	Immunohistochemistry		Invasive ductal adenocarcinoma	-	14535878	-	-	-	Satisfies criteria in Supplementary Table S1, S3, S4 and S7
CA9	carbonic anhydrase IX	04417	RNA	DNA microarray	8.68	Intraductal papillary mucinous neoplasms	-	14982844	-	-	-	Satisfies criteria in Supplementary Table S1, S3, S4 and S7
CA9	carbonic anhydrase IX	04417	Protein	Western blot		Invasive ductal adenocarcinoma	-	14535878	-	-	-	Satisfies criteria in Supplementary Table S1, S3, S4 and S7
CA9	carbonic anhydrase IX	04417	RNA	DNA microarray	4.9	Invasive ductal adenocarcinoma	-	17389914	-	-	-	Satisfies criteria in Supplementary Table S1, S3, S4 and S7
CA9	carbonic anhydrase IX	04417	RNA	RT-PCR		Invasive ductal adenocarcinoma	-	14535878	-	-	-	Satisfies criteria in Supplementary Table S1, S3, S4 and S7
CA9	carbonic anhydrase IX	04417	Protein	Immunohistochemistry		Invasive ductal adenocarcinoma; Anaplastic; Acinar cell carcinoma; Microcystic serous cystadenoma; Other	-	11083462	-	-	-	Satisfies criteria in Supplementary Table S1, S3, S4 and S7
CA9	carbonic anhydrase IX	04417	Protein	-	-	-	-	-	-	serum and urine (12966427)	-	Satisfies criteria in Supplementary Table S1, S3, S4 and S7
CAB39	calcium binding protein 39	10091	RNA	DNA microarray	2.42	PanIN-3	-	16103885	-	-	-	Satisfies criteria in Supplementary Table S4
CAB39	calcium binding protein 39	10091	Protein	-	-	-	-	-	-	seminal plasma (16709260); plasma (16525410)	-	Satisfies criteria in Supplementary Table S4
CABIN1	calcineurin binding protein 1	10369	RNA	DNA microarray	5.87	Intraductal papillary mucinous neoplasms	-	14982844	-	-	-	Satisfies criteria in Supplementary Table S4
CABIN1	calcineurin binding protein 1	10369	Protein	-	-	-	-	-	-	-	-	Satisfies criteria in Supplementary Table S4
CACNB2	calcium channel, voltage-dependent, beta 2 subunit	02473	Protein	-	-	-	-	-	-	-	9594024	Satisfies criteria in Supplementary Table S7
CACNB2	calcium channel, voltage-dependent, beta 2 subunit	02473	RNA	DNA microarray	1.94	Endocrine Neoplasms	-	17064702	-	-	-	Satisfies criteria in Supplementary Table S7
CAD	carbamoyl-phosphate synthetase 2, aspartate transcarbamylase, and dihydroorotase	06437	RNA	DNA microarray	6.14	Intraductal papillary mucinous neoplasms	-	14982844	-	-	-	Satisfies criteria in Supplementary Table S4
CALCR	calcitonin receptor	00239	Protein	-	-	-	-	-	-	-	1331173	Satisfies criteria in Supplementary Table S7
CALCR	calcitonin receptor	00239	RNA	DNA microarray	8.2	Endocrine Neoplasms	-	15070602	-	-	-	Satisfies criteria in Supplementary Table S7
CALCRL	calcitonin receptor-like	11809	Protein	-	-	-	-	-	-	-	12630808, 12084528, 12093471, 12128288, 12538603, 2826160, 9620797, 17290391, 12234182, 12684503, 12574158	Satisfies criteria in Supplementary Table S3
CALCRL	calcitonin receptor-like	11809	RNA	RT-PCR	2.5	Invasive ductal adenocarcinoma	-	17290391	-	-	-	Satisfies criteria in Supplementary Table S3
CALCRL	calcitonin receptor-like	11809	Protein	Immunohistochemistry		Invasive ductal adenocarcinoma	-	17290391	-	-	-	Satisfies criteria in Supplementary Table S3
CALD1	caldesmon 1	00251	Protein	-	-	-	-	-	-	-	8581978	Satisfies criteria in Supplementary Table S1, S3, S5, S6 and S7
CALD1	caldesmon 1	00251	RNA	DNA microarray	5.2	Chronic Pancreatitis	Stroma, not otherwise specified	15791284	-	-	-	Satisfies criteria in Supplementary Table S1, S3, S5, S6 and S7
CALD1	caldesmon 1	00251	RNA	DNA microarray	5.09	Invasive ductal adenocarcinoma	-	16425432	-	-	-	Satisfies criteria in Supplementary Table S1, S3, S5, S6 and S7
CALD1	caldesmon 1	00251	Protein	Western blot	15.07	Invasive ductal adenocarcinoma	-	16285947	-	-	-	Satisfies criteria in Supplementary Table S1, S3, S5, S6 and S7
CALD1	caldesmon 1	00251	RNA	DNA microarray	>5	Invasive ductal adenocarcinoma	-	14767473	-	-	-	Satisfies criteria in Supplementary Table S1, S3, S5, S6 and S7
CALD1	caldesmon 1	00251	RNA	DNA microarray	3.49	Endocrine Neoplasms	-	17389914	-	-	-	Satisfies criteria in Supplementary Table S1, S3, S5, S6 and S7
CALD1	caldesmon 1	00251	RNA	DNA microarray	3.7	Invasive ductal adenocarcinoma	Stroma, not otherwise specified	15791284	-	-	-	Satisfies criteria in Supplementary Table S1, S3, S5, S6 and S7
CALM1	calmodulin 1 (phosphorylase kinase, delta)	00241	RNA	DNA microarray	3.42	Endocrine Neoplasms	-	17389914	-	-	-	Satisfies criteria in Supplementary Table S7
CALM2	calmodulin 2 (phosphorylase kinase, delta)	00242	RNA	DNA microarray	12.2	Endocrine Neoplasms	-	15070602	-	-	-	Satisfies criteria in Supplementary Table S7
CALM3	calmodulin 3 (phosphorylase kinase, delta)	00243	RNA	DNA microarray	7.08	Intraductal papillary mucinous neoplasms	-	14982844	-	-	-	Satisfies criteria in Supplementary Table S4
CALML5	calmodulin-like 5	05538	RNA	DNA microarray	3.3	Invasive ductal adenocarcinoma	Stroma, not otherwise specified	15791284	-	-	-	Satisfies criteria in Supplementary Table S6
CALML5	calmodulin-like 5	05538	Protein	-	-	-	-	-	-	serum (16188874); cerebrospinal fluid (16823975)	-	Satisfies criteria in Supplementary Table S6
CALR	calreticulin	00169	Protein	-	-	-	-	-	-	-	7923996	Satisfies criteria in Supplementary Table S1, S2, S3 and S4
CALR	calreticulin	00169	Protein	-	-	-	-	-	16525410,15289361	-	-	Satisfies criteria in Supplementary Table S1, S2, S3 and S4
CALR	calreticulin	00169	RNA	DNA microarray	2	Invasive ductal adenocarcinoma	-	15289361	-	-	-	Satisfies criteria in Supplementary Table S1, S2, S3 and S4
CALR	calreticulin	00169	RNA	RT-PCR		-	BxPC-3, MIA PaCa-2, Capan-1, Capan-2 and Panc-1	15289361	-	-	-	Satisfies criteria in Supplementary Table S1, S2, S3 and S4
CALR	calreticulin	00169	Protein	Two dimensional electrophoresis		Invasive ductal adenocarcinoma	-	15289361	-	-	-	Satisfies criteria in Supplementary Table S1, S2, S3 and S4
CALR	calreticulin	00169	Protein	Western blot		Invasive ductal adenocarcinoma	-	15289361	-	-	-	Satisfies criteria in Supplementary Table S1, S2, S3 and S4
CALR	calreticulin	00169	Protein	Mass spectrometry		-	Panc-1	15289361	-	-	-	Satisfies criteria in Supplementary Table S1, S2, S3 and S4
CALR	calreticulin	00169	Protein	Western blot		-	Panc-1	15289361	-	-	-	Satisfies criteria in Supplementary Table S1, S2, S3 and S4
CALR	calreticulin	00169	Protein	Two dimensional electrophoresis		-	BxPC-3, MIA PaCa-2, Capan-1, Capan-2 and Panc-1	15289361	-	-	-	Satisfies criteria in Supplementary Table S1, S2, S3 and S4
CALR	calreticulin	00169	Protein	Immunohistochemistry		Invasive ductal adenocarcinoma	-	15289361	-	-	-	Satisfies criteria in Supplementary Table S1, S2, S3 and S4
CALR	calreticulin	00169	Protein	Western blot	10.5	Invasive ductal adenocarcinoma	-	15604267	-	-	-	Satisfies criteria in Supplementary Table S1, S2, S3 and S4
CALR	calreticulin	00169	Protein	Two dimensional electrophoresis	10.5	Invasive ductal adenocarcinoma	-	15604267	-	-	-	Satisfies criteria in Supplementary Table S1, S2, S3 and S4
CALR	calreticulin	00169	Protein	Immunohistochemistry		Invasive ductal adenocarcinoma	-	15604267	-	-	-	Satisfies criteria in Supplementary Table S1, S2, S3 and S4
CALR	calreticulin	00169	Protein	Mass spectrometry	10.5	Invasive ductal adenocarcinoma	-	15604267	-	-	-	Satisfies criteria in Supplementary Table S1, S2, S3 and S4
CALR	calreticulin	00169	RNA	DNA microarray	14.42	Intraductal papillary mucinous neoplasms	-	14982844	-	-	-	Satisfies criteria in Supplementary Table S1, S2, S3 and S4
CALR	calreticulin	00169	Protein	Western blot		-	Aspc-1, Capan-1, Capan-2, Hs766T, MiaPaCa-2, Panc-1, Panc-3, Panc-48, Panc-28, Su-8666, HPAF-11, BxPC3,	15604267	-	-	-	Satisfies criteria in Supplementary Table S1, S2, S3 and S4
CALR	calreticulin	00169	Protein	-	-	-	-	-	-	pancreatic juice (17198186, 15473694); seminal plasma (16709260); plasma (16525410); cerebrospinal fluid (18052119)	-	Satisfies criteria in Supplementary Table S1, S2, S3 and S4
CALR	calreticulin	00169	Protein	-	-	-	-	-	-	tear (16901338); plasma (16525410)	-	Satisfies criteria in Supplementary Table S1, S2, S3 and S4
CALU	calumenin	04569	Protein	-	-	-	-	-	10222138	-	-	Satisfies criteria in Supplementary Table S4
CALU	calumenin	04569	RNA	DNA microarray	7.8	Intraductal papillary mucinous neoplasms	-	14982844	-	-	-	Satisfies criteria in Supplementary Table S4
CALU	calumenin	04569	RNA	DNA microarray	5.53	Invasive ductal adenocarcinoma	-	15548371	-	-	-	Satisfies criteria in Supplementary Table S4
CALU	calumenin	04569	Protein	-	-	-	-	-	-	tear (16901338)	-	Satisfies criteria in Supplementary Table S4
CAMK2N1	calcium/calmodulin-dependent protein kinase II inhibitor 1	13112	RNA	DNA microarray	3.1	Invasive ductal adenocarcinoma	-	17389914	-	-	-	-
CAMSAP1L1	calmodulin regulated spectrin-associated protein 1-like 1	11124	RNA	DNA microarray	5.3	-	AsPc1, BxPc3, CAPAN1, CAPAN2, CFPAC1, COLO357, Hs766T, MiaPaCa2, Panc-1, and Su86.86	11943709	-	-	-	-
CAMSAP1L1	calmodulin regulated spectrin-associated protein 1-like 1	11124	RNA	DNA microarray	5.3	Invasive ductal adenocarcinoma	-	11943709	-	-	-	-
CAP1	CAP, adenylate cyclase-associated protein 1 (yeast)	09869	RNA	SAGE		-	Cell lines	11830538	-	-	-	Satisfies criteria in Supplementary Table S4
CAP1	CAP, adenylate cyclase-associated protein 1 (yeast)	09869	RNA	SAGE		Invasive ductal adenocarcinoma	-	11830538	-	-	-	Satisfies criteria in Supplementary Table S4
CAP1	CAP, adenylate cyclase-associated protein 1 (yeast)	09869	Protein	ICAT	2.2	Invasive ductal adenocarcinoma	-	16230073	-	-	-	Satisfies criteria in Supplementary Table S4
CAP1	CAP, adenylate cyclase-associated protein 1 (yeast)	09869	RNA	DNA microarray	1.86	PanIN-1A and PanIN-1B; PanIN-2	-	15753353	-	-	-	Satisfies criteria in Supplementary Table S4
CAP1	CAP, adenylate cyclase-associated protein 1 (yeast)	09869	RNA	DNA microarray	3.04	Intraductal papillary mucinous neoplasm with an associated invasive carcinoma	-	14982844	-	-	-	Satisfies criteria in Supplementary Table S4
CAP1	CAP, adenylate cyclase-associated protein 1 (yeast)	09869	Protein	-	-	-	-	-	-	tear (16901338); seminal plasma (16709260); hemodialysis fluid (15723814)	-	Satisfies criteria in Supplementary Table S4
CAPG	capping protein (actin filament), gelsolin-like	01088	Protein	Mass spectrometry		Invasive ductal adenocarcinoma	-	16847067	-	-	-	Satisfies criteria in Supplementary Table S1
CAPG	capping protein (actin filament), gelsolin-like	01088	Protein	Immunohistochemistry		Invasive ductal adenocarcinoma	-	16847067	-	-	-	Satisfies criteria in Supplementary Table S1
CAPG	capping protein (actin filament), gelsolin-like	01088	RNA	DNA microarray	3.05	Invasive ductal adenocarcinoma	-	15548371	-	-	-	Satisfies criteria in Supplementary Table S1
CAPG	capping protein (actin filament), gelsolin-like	01088	RNA	DNA microarray	5.08	Invasive ductal adenocarcinoma	-	11943709	-	-	-	Satisfies criteria in Supplementary Table S1
CAPG	capping protein (actin filament), gelsolin-like	01088	Protein	Two dimensional electrophoresis		Invasive ductal adenocarcinoma	-	16847067	-	-	-	Satisfies criteria in Supplementary Table S1
CAPG	capping protein (actin filament), gelsolin-like	01088	Protein	Western blot		Invasive ductal adenocarcinoma	-	16847067	-	-	-	Satisfies criteria in Supplementary Table S1
CAPG	capping protein (actin filament), gelsolin-like	01088	RNA	DNA microarray	4.82	Invasive ductal adenocarcinoma	-	12651607	-	-	-	Satisfies criteria in Supplementary Table S1
CAPG	capping protein (actin filament), gelsolin-like	01088	RNA	DNA microarray	>=3	Invasive ductal adenocarcinoma	-	14695172	-	-	-	Satisfies criteria in Supplementary Table S1
CAPG	capping protein (actin filament), gelsolin-like	01088	Protein	-	-	-	-	-	-	hemodialysis fluid (15723814); cerebrospinal fluid (16823975)	-	Satisfies criteria in Supplementary Table S1
CAPG	capping protein (actin filament), gelsolin-like	01088	Protein	-	-	-	-	-	-	tear (16901338); cerebrospinal fluid (16823975)	-	Satisfies criteria in Supplementary Table S1
CAPN1	calpain 1, (mu/I) large subunit	00253	RNA	DNA microarray	3.65	Invasive ductal adenocarcinoma	-	12651607	-	-	-	-
CAPN1	calpain 1, (mu/I) large subunit	00253	RNA	DNA microarray	4.8	-	Cell lines	12651607	-	-	-	-
CAPN1	calpain 1, (mu/I) large subunit	00253	Protein	-	-	-	-	-	-	tear (16901338); seminal plasma (16709260)	-	-
CAPNS1	calpain, small subunit 1	00240	RNA	DNA microarray	13.61	Intraductal papillary mucinous neoplasms	-	14982844	-	-	-	Satisfies criteria in Supplementary Table S4
CAPNS1	calpain, small subunit 1	00240	Protein	-	-	-	-	-	-	tear (16901338); seminal plasma (16709260)	-	Satisfies criteria in Supplementary Table S4
CARD10	caspase recruitment domain family, member 10	06233	Protein	-	-	-	-	-	-	-	11259443	-
CARD10	caspase recruitment domain family, member 10	06233	RNA	DNA microarray	15.07	Invasive ductal adenocarcinoma	-	16103885	-	-	-	-
CARD10	caspase recruitment domain family, member 10	06233	Protein	-	-	-	-	-	-	plasma (16525410)	-	-
CARD11	caspase recruitment domain family, member 11	06234	Protein	-	-	-	-	-	-	-	11278692, 17363905	-
CARD11	caspase recruitment domain family, member 11	06234	RNA	DNA microarray	4.41	Invasive ductal adenocarcinoma	-	14695172	-	-	-	-
CARD14	caspase recruitment domain family, member 14	06235	Protein	-	-	-	-	-	-	-	11278692	Satisfies criteria in Supplementary Table S4
CARD14	caspase recruitment domain family, member 14	06235	RNA	DNA microarray	2.03	PanIN-3	-	16103885	-	-	-	Satisfies criteria in Supplementary Table S4
CARD14	caspase recruitment domain family, member 14	06235	Protein	-	-	-	-	-	-	plasma (16525410)	-	Satisfies criteria in Supplementary Table S4
CASP1	caspase 1, apoptosis-related cysteine peptidase (interleukin 1, beta, convertase)	00977	Protein	Immunohistochemistry		Invasive ductal adenocarcinoma; Chronic Pancreatitis	-	14669344	-	-	-	Satisfies criteria in Supplementary Table S1 and S5
CASP1	caspase 1, apoptosis-related cysteine peptidase (interleukin 1, beta, convertase)	00977	Protein	Western blot		Invasive ductal adenocarcinoma; Chronic Pancreatitis	-	14669344	-	-	-	Satisfies criteria in Supplementary Table S1 and S5
CASP1	caspase 1, apoptosis-related cysteine peptidase (interleukin 1, beta, convertase)	00977	Protein	Immunohistochemistry		Invasive ductal adenocarcinoma	-	15684607	-	-	-	Satisfies criteria in Supplementary Table S1 and S5
CASP1	caspase 1, apoptosis-related cysteine peptidase (interleukin 1, beta, convertase)	00977	RNA	RT-PCR		Invasive ductal adenocarcinoma	-	15684607	-	-	-	Satisfies criteria in Supplementary Table S1 and S5
CASP1	caspase 1, apoptosis-related cysteine peptidase (interleukin 1, beta, convertase)	00977	Protein	Western blot		Invasive ductal adenocarcinoma	-	9661876	-	-	-	Satisfies criteria in Supplementary Table S1 and S5
CASP1	caspase 1, apoptosis-related cysteine peptidase (interleukin 1, beta, convertase)	00977	Protein	Western blot		Invasive ductal adenocarcinoma; Chronic Pancreatitis	-	11985974	-	-	-	Satisfies criteria in Supplementary Table S1 and S5
CASP1	caspase 1, apoptosis-related cysteine peptidase (interleukin 1, beta, convertase)	00977	Protein	Immunohistochemistry		Invasive ductal adenocarcinoma; Chronic Pancreatitis	-	9661876	-	-	-	Satisfies criteria in Supplementary Table S1 and S5
CASP1	caspase 1, apoptosis-related cysteine peptidase (interleukin 1, beta, convertase)	00977	Protein	Immunohistochemistry		Invasive ductal adenocarcinoma; Chronic Pancreatitis	-	11985974	-	-	-	Satisfies criteria in Supplementary Table S1 and S5
CASP1	caspase 1, apoptosis-related cysteine peptidase (interleukin 1, beta, convertase)	00977	RNA	RT-PCR		Invasive ductal adenocarcinoma	-	9661876	-	-	-	Satisfies criteria in Supplementary Table S1 and S5
CASP1	caspase 1, apoptosis-related cysteine peptidase (interleukin 1, beta, convertase)	00977	Protein	-	-	-	-	-	-	serum (12170183)	-	Satisfies criteria in Supplementary Table S1 and S5
CASP3	caspase 3, apoptosis-related cysteine peptidase	02799	Protein	Immunohistochemistry		Invasive ductal adenocarcinoma	-	9839167	-	-	-	Satisfies criteria in Supplementary Table S1 and S4
CASP3	caspase 3, apoptosis-related cysteine peptidase	02799	RNA	RT-PCR		Intraductal papillary mucinous neoplasm with high-grade dysplasia (carcinoma in situ); Intraductal papillary mucinous neoplasm with moderate dysplasia; Invasive ductal adenocarcinoma	-	11075989	-	-	-	Satisfies criteria in Supplementary Table S1 and S4
CASP3	caspase 3, apoptosis-related cysteine peptidase	02799	Protein	Immunohistochemistry		Intraductal papillary mucinous neoplasm with high-grade dysplasia (carcinoma in situ); Intraductal papillary mucinous neoplasm with moderate dysplasia; Invasive ductal adenocarcinoma	-	11075989	-	-	-	Satisfies criteria in Supplementary Table S1 and S4
CASP3	caspase 3, apoptosis-related cysteine peptidase	02799	RNA	RT-PCR		Invasive ductal adenocarcinoma	-	15684607	-	-	-	Satisfies criteria in Supplementary Table S1 and S4
CASP3	caspase 3, apoptosis-related cysteine peptidase	02799	Protein	Immunohistochemistry		Invasive ductal adenocarcinoma	-	15684607	-	-	-	Satisfies criteria in Supplementary Table S1 and S4
CASP3	caspase 3, apoptosis-related cysteine peptidase	02799	Protein	Immunohistochemistry		Invasive ductal adenocarcinoma	-	12499919	-	-	-	Satisfies criteria in Supplementary Table S1 and S4
CASP3	caspase 3, apoptosis-related cysteine peptidase	02799	Protein	-	-	-	-	-	-	-	-	Satisfies criteria in Supplementary Table S1 and S4
CASP4	caspase 4, apoptosis-related cysteine peptidase	04047	RNA	DNA microarray	1.8	Invasive ductal adenocarcinoma	-	16733850	-	-	-	-
CASP4	caspase 4, apoptosis-related cysteine peptidase	04047	Protein	-	-	-	-	-	-		-	-
CASP6	caspase 6, apoptosis-related cysteine peptidase	03321	Protein	Immunohistochemistry		Invasive ductal adenocarcinoma	-	9839167	-	-	-	-
CASP6	caspase 6, apoptosis-related cysteine peptidase	03321	Protein	-	-	-	-	-	-	plasma (16525410)	-	-
CASP8	caspase 8, apoptosis-related cysteine peptidase	03459	Protein	-	-	-	-	-	-	-	9839167	Satisfies criteria in Supplementary Table S3
CASP8	caspase 8, apoptosis-related cysteine peptidase	03459	Protein	Immunohistochemistry		Invasive ductal adenocarcinoma	-	9839167	-	-	-	Satisfies criteria in Supplementary Table S3
CASP8	caspase 8, apoptosis-related cysteine peptidase	03459	RNA	DNA microarray	7.8	Invasive ductal adenocarcinoma	-	11704875	-	-	-	Satisfies criteria in Supplementary Table S3
CASP8	caspase 8, apoptosis-related cysteine peptidase	03459	Protein	-	-	-	-	-	-	plasma (16525410)	-	Satisfies criteria in Supplementary Table S3
CAT	catalase	00282	Protein	ICAT	2.38	Chronic Pancreatitis	-	17496331	-	-	-	Satisfies criteria in Supplementary Table S5
CAT	catalase	00282	Protein	-	-	-	-	-	-	plasma and cerebrospinal fluid (18279752); blood and synovial fluid (18327367, 18313405)	-	Satisfies criteria in Supplementary Table S5
CAV1	caveolin 1, caveolae protein, 22kDa	03028	Protein	-	-	-	-	-	-	-	15969750, 11498016, 12732636	Satisfies criteria in Supplementary Table S3
CAV1	caveolin 1, caveolae protein, 22kDa	03028	RNA	DNA microarray	10.01	Invasive ductal adenocarcinoma	-	12651607	-	-	-	Satisfies criteria in Supplementary Table S3
CAV1	caveolin 1, caveolae protein, 22kDa	03028	Protein	Western blot		-	Cell lines	15969750	-	-	-	Satisfies criteria in Supplementary Table S3
CAV1	caveolin 1, caveolae protein, 22kDa	03028	RNA	DNA microarray	2.4	Invasive ductal adenocarcinoma	-	11704875	-	-	-	Satisfies criteria in Supplementary Table S3
CAV1	caveolin 1, caveolae protein, 22kDa	03028	RNA	DNA microarray	21.79	-	Cell lines	12651607	-	-	-	Satisfies criteria in Supplementary Table S3
CAV1	caveolin 1, caveolae protein, 22kDa	03028	Protein	Immunohistochemistry		Invasive ductal adenocarcinoma	-	12402154	-	-	-	Satisfies criteria in Supplementary Table S3
CAV2	caveolin 2	03029	Protein	-	-	-	-	-	-	-	9361015, 12496259, 8552590	Satisfies criteria in Supplementary Table S1 and S3
CAV2	caveolin 2	03029	RNA	DNA microarray	5.95	-	AsPc1, BxPc3, CAPAN1, CAPAN2, CFPAC1, COLO357, Hs766T, MiaPaCa2, Panc-1, and Su86.86	11943709	-	-	-	Satisfies criteria in Supplementary Table S1 and S3
CAV2	caveolin 2	03029	RNA	DNA microarray	5.95	Invasive ductal adenocarcinoma	-	11943709	-	-	-	Satisfies criteria in Supplementary Table S1 and S3
CAV2	caveolin 2	03029	RNA	DNA microarray	5.06	Invasive ductal adenocarcinoma	-	12651607	-	-	-	Satisfies criteria in Supplementary Table S1 and S3
CAV2	caveolin 2	03029	RNA	DNA microarray	9.68	-	Cell lines	12651607	-	-	-	Satisfies criteria in Supplementary Table S1 and S3
CAV2	caveolin 2	03029	RNA	DNA microarray	>=3	Invasive ductal adenocarcinoma	-	14695172	-	-	-	Satisfies criteria in Supplementary Table S1 and S3
CAV2	caveolin 2	03029	RNA	RT-PCR		-	Cell lines	12651607	-	-	-	Satisfies criteria in Supplementary Table S1 and S3
CAV2	caveolin 2	03029	Protein	Western blot	6.17	Invasive ductal adenocarcinoma	-	16285947	-	-	-	Satisfies criteria in Supplementary Table S1 and S3
CBFB	core-binding factor, beta subunit	00418	RNA	DNA microarray	2.58	PanIN-3	-	16103885	-	-	-	Satisfies criteria in Supplementary Table S4, S5 and S6
CBFB	core-binding factor, beta subunit	00418	RNA	RT-PCR		Invasive ductal adenocarcinoma	-	16103885	-	-	-	Satisfies criteria in Supplementary Table S4, S5 and S6
CBFB	core-binding factor, beta subunit	00418	RNA	DNA microarray	>2	Invasive ductal adenocarcinoma; Chronic Pancreatitis	Stroma, not otherwise specified	15502640	-	-	-	Satisfies criteria in Supplementary Table S4, S5 and S6
CBFB	core-binding factor, beta subunit	00418	RNA	RT-PCR		PanIN-1A and PanIN-1B; PanIN-2	-	16103885	-	-	-	Satisfies criteria in Supplementary Table S4, S5 and S6
CBFB	core-binding factor, beta subunit	00418	RNA	DNA microarray	2.4	Invasive ductal adenocarcinoma	-	16103885	-	-	-	Satisfies criteria in Supplementary Table S4, S5 and S6
CBLB	Cas-Br-M (murine) ecotropic retroviral transforming sequence b	05136	RNA	DNA microarray	8.17	Invasive ductal adenocarcinoma	-	16865675	-	-	-	-
CBX3	chromobox homolog 3 (HP1 gamma homolog, Drosophila)	05130	RNA	DNA microarray	3.92	Invasive ductal adenocarcinoma	-	12651607	-	-	-	-
CBX3	chromobox homolog 3 (HP1 gamma homolog, Drosophila)	05130	RNA	DNA microarray	6.92	-	Cell lines	12651607	-	-	-	-
CCDC33	coiled-coil domain containing 33	09959	Protein	DIGE	2.4	Invasive ductal adenocarcinoma	-	16212428	-	-	-	-
CCDC33	coiled-coil domain containing 33	09959	RNA	DNA microarray	2.17	Invasive ductal adenocarcinoma	-	16103885	-	-	-	-
CCDC33	coiled-coil domain containing 33	09959	Protein	-	-	-	-	-	-	serum (12543931, 16212428)	-	-
CCDC80	coiled-coil domain containing 80	10508	Protein	-	-	-	-	-	18178152	-	-	-
CCDC80	coiled-coil domain containing 80	10508	RNA	DNA microarray	3.15	Invasive ductal adenocarcinoma	-	15467436	-	-	-	-
CCKAR	cholecystokinin A receptor	00322	Protein	-	-	-	-	-	-	-	8343165	-
CCKAR	cholecystokinin A receptor	00322	RNA	RT-PCR		Invasive ductal adenocarcinoma	-	9239407	-	-	-	-
CCKAR	cholecystokinin A receptor	00322	RNA	In situ hybridization		Invasive ductal adenocarcinoma	-	9239407	-	-	-	-
CCKBR	cholecystokinin B receptor	00323	Protein	-	-	-	-	-	-	-	7681836	-
CCKBR	cholecystokinin B receptor	00323	RNA	In situ hybridization		Invasive ductal adenocarcinoma	-	9239407	-	-	-	-
CCKBR	cholecystokinin B receptor	00323	RNA	RT-PCR		Invasive ductal adenocarcinoma	-	9239407	-	-	-	-
CCL1	chemokine (C-C motif) ligand 1	01654	Protein	-	-	-	-	-	2212659,11818437,12489497	-	-	Satisfies criteria in Supplementary Table S5 and S6
CCL1	chemokine (C-C motif) ligand 1	01654	RNA	In situ hybridization		Chronic Pancreatitis	Stroma, not otherwise specified	10648464	-	-	-	Satisfies criteria in Supplementary Table S5 and S6
CCL11	chemokine (C-C motif) ligand 11	03098	Protein	-	-	-	-	-	8631813	-	-	Satisfies criteria in Supplementary Table S5
CCL11	chemokine (C-C motif) ligand 11	03098	Protein	Other assays		Chronic Pancreatitis	-	17192050	-	-	-	Satisfies criteria in Supplementary Table S5
CCL15	chemokine (C-C motif) ligand 15	03232	Protein	-	-	-	-	-	9600961	-	-	Satisfies criteria in Supplementary Table S7
CCL15	chemokine (C-C motif) ligand 15	03232	RNA	DNA microarray	3.34	Endocrine Neoplasms	-	17389914	-	-	-	Satisfies criteria in Supplementary Table S7
CCL15	chemokine (C-C motif) ligand 15	03232	Protein	-	-	-	-	-	-	plasma (16737685, 16034099); serum (18303430)	-	Satisfies criteria in Supplementary Table S7
CCL18	chemokine (C-C motif) ligand 18 (pulmonary and activation-regulated)	04784	Protein	-	-	-	-	-	11745396	-	-	Satisfies criteria in Supplementary Table S5
CCL18	chemokine (C-C motif) ligand 18 (pulmonary and activation-regulated)	04784	RNA	DNA microarray	16.44	Invasive ductal adenocarcinoma; Chronic Pancreatitis; Other	-	17012836	-	-	-	Satisfies criteria in Supplementary Table S5
CCL2	chemokine (C-C motif) ligand 2	01149	Protein	-	-	-	-	-	14612545	-	-	Satisfies criteria in Supplementary Table S1, S2 and S5
CCL2	chemokine (C-C motif) ligand 2	01149	Protein	-	-	-	-	-	16215274	-	-	Satisfies criteria in Supplementary Table S1, S2 and S5
CCL2	chemokine (C-C motif) ligand 2	01149	Protein	-	-	-	-	-	8195247	-	-	Satisfies criteria in Supplementary Table S1, S2 and S5
CCL2	chemokine (C-C motif) ligand 2	01149	Protein	ELISA		-	Capan-1, Panc-1, Hs 766T, SU 8686, PT45P1, PC13	14612545	-	-	-	Satisfies criteria in Supplementary Table S1, S2 and S5
CCL2	chemokine (C-C motif) ligand 2	01149	Protein	SILAC	>20	-	Panc1	16215274	-	-	-	Satisfies criteria in Supplementary Table S1, S2 and S5
CCL2	chemokine (C-C motif) ligand 2	01149	Protein	Immunohistochemistry		Invasive ductal adenocarcinoma	-	14612545	-	-	-	Satisfies criteria in Supplementary Table S1, S2 and S5
CCL2	chemokine (C-C motif) ligand 2	01149	Protein	ELISA		Invasive ductal adenocarcinoma	-	14612545	-	-	-	Satisfies criteria in Supplementary Table S1, S2 and S5
CCL2	chemokine (C-C motif) ligand 2	01149	RNA	Northern blot		-	Capan-1, Panc-1, Hs 766T, SU 8686, PT45P1, PC13	14612545	-	-	-	Satisfies criteria in Supplementary Table S1, S2 and S5
CCL2	chemokine (C-C motif) ligand 2	01149	RNA	In situ hybridization		Invasive ductal adenocarcinoma	-	14612545	-	-	-	Satisfies criteria in Supplementary Table S1, S2 and S5
CCL2	chemokine (C-C motif) ligand 2	01149	RNA	DNA microarray	24.04	Invasive ductal adenocarcinoma; Chronic Pancreatitis; Other	-	17012836	-	-	-	Satisfies criteria in Supplementary Table S1, S2 and S5
CCL2	chemokine (C-C motif) ligand 2	01149	RNA	In situ hybridization		Chronic Pancreatitis	Fibroblasts, Macrophages, Endothelial cells lining arteries, Nerves	10648464	-	-	-	Satisfies criteria in Supplementary Table S1, S2 and S5
CCL2	chemokine (C-C motif) ligand 2	01149	Protein	Other assays		Chronic Pancreatitis	-	17192050	-	-	-	Satisfies criteria in Supplementary Table S1, S2 and S5
CCL20	chemokine (C-C motif) ligand 20	03571	Protein	-	-	-	-	-	9038201,11133838,12528183	-	-	Satisfies criteria in Supplementary Table S1
CCL20	chemokine (C-C motif) ligand 20	03571	RNA	DNA microarray	4.9	Invasive ductal adenocarcinoma	-	17389914	-	-	-	Satisfies criteria in Supplementary Table S1
CCL20	chemokine (C-C motif) ligand 20	03571	RNA	DNA microarray	3	Invasive ductal adenocarcinoma	-	12750293	-	-	-	Satisfies criteria in Supplementary Table S1
CCL20	chemokine (C-C motif) ligand 20	03571	RNA	RT-PCR	7.3	-	COLO-357, MIA-PaCa-2, PANC-1 and T3M4	10225458	-	-	-	Satisfies criteria in Supplementary Table S1
CCL20	chemokine (C-C motif) ligand 20	03571	RNA	DNA microarray	6	-	BxPC-3, MIA PaCa-2, CFPAC-1, HPAC, MPanc-96, SU.86.86, and SW1990	12750293	-	-	-	Satisfies criteria in Supplementary Table S1
CCL20	chemokine (C-C motif) ligand 20	03571	RNA	In situ hybridization		Invasive ductal adenocarcinoma	Macrophages	10225458	-	-	-	Satisfies criteria in Supplementary Table S1
CCL20	chemokine (C-C motif) ligand 20	03571	RNA	Northern blot		Invasive ductal adenocarcinoma	-	10225458	-	-	-	Satisfies criteria in Supplementary Table S1
CCL20	chemokine (C-C motif) ligand 20	03571	Protein	-	-	-	-	-	-	plasma (11133838)	-	Satisfies criteria in Supplementary Table S1
CCL21	chemokine (C-C motif) ligand 21	04113	RNA	DNA microarray	9.1	Invasive ductal adenocarcinoma	-	12861384	-	-	-	-
CCL21	chemokine (C-C motif) ligand 21	04113	Protein	-	-	-	-	-	-	synovial fluid (17949547); serum (18089680, 16618517); cerebrospinal fluid (12576236)	-	-
CCL24	chemokine (C-C motif) ligand 24	03931	RNA	DNA microarray	2.32	Invasive ductal adenocarcinoma	-	16103885	-	-	-	-
CCL24	chemokine (C-C motif) ligand 24	03931	Protein	-	-	-	-	-	-	plasma (14718574)	-	-
CCL3	chemokine (C-C motif) ligand 3	01656	Protein	-	-	-	-	-	17192050	-	-	Satisfies criteria in Supplementary Table S2 and S5
CCL3	chemokine (C-C motif) ligand 3	01656	Protein	Other assays		Chronic Pancreatitis	-	17192050	-	-	-	Satisfies criteria in Supplementary Table S2 and S5
CCL3	chemokine (C-C motif) ligand 3	01656	RNA	Northern blot	9.2	Chronic Pancreatitis	-	11056444	-	-	-	Satisfies criteria in Supplementary Table S2 and S5
CCL3	chemokine (C-C motif) ligand 3	01656	RNA	RT-PCR		Chronic Pancreatitis	-	17912012	-	-	-	Satisfies criteria in Supplementary Table S2 and S5
CCL3	chemokine (C-C motif) ligand 3	01656	Protein	-	-	-	-	-	-	serum (12543931)	-	Satisfies criteria in Supplementary Table S2 and S5
CCL3L1	chemokine (C-C motif) ligand 3-like 1	03234	Protein	-	-	-	-	-	17062725	-	-	-
CCL3L1	chemokine (C-C motif) ligand 3-like 1	03234	RNA	DNA microarray	2.97	Invasive ductal adenocarcinoma	-	16103885	-	-	-	-
CCL4	chemokine (C-C motif) ligand 4	01657	Protein	-	-	-	-	-	17192050	-	-	Satisfies criteria in Supplementary Table S2 and S5
CCL4	chemokine (C-C motif) ligand 4	01657	Protein	Other assays		Chronic Pancreatitis	-	17192050	-	-	-	Satisfies criteria in Supplementary Table S2 and S5
CCL4	chemokine (C-C motif) ligand 4	01657	RNA	RT-PCR		Chronic Pancreatitis	-	17912012	-	-	-	Satisfies criteria in Supplementary Table S2 and S5
CCL4	chemokine (C-C motif) ligand 4	01657	Protein	-	-	-	-	-	-	plasma (14718574); cerebrospinal fluid (10395844)	-	Satisfies criteria in Supplementary Table S2 and S5
CCL5	chemokine (C-C motif) ligand 5	01751	Protein	-	-	-	-	-	11976403	-	-	Satisfies criteria in Supplementary Table S5
CCL5	chemokine (C-C motif) ligand 5	01751	RNA	RT-PCR		Chronic Pancreatitis	-	17912012	-	-	-	Satisfies criteria in Supplementary Table S5
CCL5	chemokine (C-C motif) ligand 5	01751	RNA	Northern blot	13.3	Chronic Pancreatitis	-	11056444	-	-	-	Satisfies criteria in Supplementary Table S5
CCL5	chemokine (C-C motif) ligand 5	01751	Protein	-	-	-	-	-	-	synovial fluid (16489254, 16507178); plasma (11959378)	-	Satisfies criteria in Supplementary Table S5
CCNA2	cyclin A2	00453	Protein	Immunohistochemistry		Intraductal papillary mucinous neoplasm with low-grade dysplasia; Intraductal papillary mucinous neoplasm with high-grade dysplasia (carcinoma in situ); PanIN-1A and PanIN-1B; PanIN-2; PanIN-3; Invasive ductal adenocarcinoma	-	15879625	-	-	-	Satisfies criteria in Supplementary Table S4
CCNA2	cyclin A2	00453	Protein	Immunohistochemistry		PanIN-1A and PanIN-1B; PanIN-2; PanIN-3; Invasive ductal adenocarcinoma	-	15475449	-	-	-	Satisfies criteria in Supplementary Table S4
CCNB1	cyclin B1	00454	Protein	-	-	-	-	-	-	-	10716937	-
CCNB1	cyclin B1	00454	RNA	DNA microarray	4.46	Invasive ductal adenocarcinoma	-	15548371	-	-	-	-
CCNB1	cyclin B1	00454	RNA	DNA microarray	>=3	Invasive ductal adenocarcinoma	-	14695172	-	-	-	-
CCNB2	cyclin B2	04131	Protein	-	-	-	-	-	14718574	-	-	Satisfies criteria in Supplementary Table S4
CCNB2	cyclin B2	04131	RNA	DNA microarray	3.09	Intraductal papillary mucinous neoplasm with an associated invasive carcinoma	-	14982844	-	-	-	Satisfies criteria in Supplementary Table S4
CCNB2	cyclin B2	04131	RNA	DNA microarray	3.07	Invasive ductal adenocarcinoma	-	15548371	-	-	-	Satisfies criteria in Supplementary Table S4
CCNB2	cyclin B2	04131	Protein	-	-	-	-	-	-	plasma (14718574)	-	Satisfies criteria in Supplementary Table S4
CCND1	cyclin D1	01346	Protein	Immunohistochemistry		Invasive ductal adenocarcinoma; Chronic Pancreatitis	-	9134998	-	-	-	Satisfies criteria in Supplementary Table S1, S4, S5 and S7
CCND1	cyclin D1	01346	RNA	DNA microarray	>=3	Invasive ductal adenocarcinoma	-	14695172	-	-	-	Satisfies criteria in Supplementary Table S1, S4, S5 and S7
CCND1	cyclin D1	01346	RNA	RT-PCR		Invasive ductal adenocarcinoma	-	9134998	-	-	-	Satisfies criteria in Supplementary Table S1, S4, S5 and S7
CCND1	cyclin D1	01346	Protein	Immunohistochemistry		Intraductal oncocytic papillary neoplasm	-	17676483	-	-	-	Satisfies criteria in Supplementary Table S1, S4, S5 and S7
CCND1	cyclin D1	01346	Protein	Immunohistochemistry		Invasive ductal adenocarcinoma	-	11590324	-	-	-	Satisfies criteria in Supplementary Table S1, S4, S5 and S7
CCND1	cyclin D1	01346	Protein	Immunohistochemistry		PanIN-2; PanIN-3; Invasive ductal adenocarcinoma	-	11751405	-	-	-	Satisfies criteria in Supplementary Table S1, S4, S5 and S7
CCND1	cyclin D1	01346	Protein	Immunohistochemistry		PanIN-2; PanIN-3; Invasive ductal adenocarcinoma	-	15475449	-	-	-	Satisfies criteria in Supplementary Table S1, S4, S5 and S7
CCND1	cyclin D1	01346	Protein	Immunohistochemistry		Solid-pseudopapillary neoplasm	-	11943721	-	-	-	Satisfies criteria in Supplementary Table S1, S4, S5 and S7
CCND1	cyclin D1	01346	Protein	Immunohistochemistry		-	-	15475449	-	-	-	Satisfies criteria in Supplementary Table S1, S4, S5 and S7
CCND1	cyclin D1	01346	RNA	Northern blot		Endocrine Neoplasms	-	14529567	-	-	-	Satisfies criteria in Supplementary Table S1, S4, S5 and S7
CCND1	cyclin D1	01346	Protein	Western blot		Endocrine Neoplasms	-	14529567	-	-	-	Satisfies criteria in Supplementary Table S1, S4, S5 and S7
CCND1	cyclin D1	01346	Protein	Immunohistochemistry		Endocrine Neoplasms	-	14529567	-	-	-	Satisfies criteria in Supplementary Table S1, S4, S5 and S7
CCND1	cyclin D1	01346	Protein	Immunohistochemistry		Invasive ductal adenocarcinoma; PanIN-2	-	15810077	-	-	-	Satisfies criteria in Supplementary Table S1, S4, S5 and S7
CCND1	cyclin D1	01346	Protein	Immunohistochemistry		PanIN-2; PanIN-3	-	13679454	-	-	-	Satisfies criteria in Supplementary Table S1, S4, S5 and S7
CCND1	cyclin D1	01346	Protein	Immunohistochemistry		PanIN-2; PanIN-3; Intraductal papillary mucinous neoplasms	-	15316318	-	-	-	Satisfies criteria in Supplementary Table S1, S4, S5 and S7
CCND1	cyclin D1	01346	RNA	DNA microarray	2.82	Invasive ductal adenocarcinoma	-	17085658	-	-	-	Satisfies criteria in Supplementary Table S1, S4, S5 and S7
CCND1	cyclin D1	01346	Protein	Immunohistochemistry		Invasive ductal adenocarcinoma	-	9641888	-	-	-	Satisfies criteria in Supplementary Table S1, S4, S5 and S7
CCND1	cyclin D1	01346	RNA	Northern blot		Well-differentiated pancreatic endocrine neoplasm	-	11095482	-	-	-	Satisfies criteria in Supplementary Table S1, S4, S5 and S7
CCND1	cyclin D1	01346	Protein	Immunohistochemistry		Well-differentiated pancreatic endocrine neoplasm	-	11095482	-	-	-	Satisfies criteria in Supplementary Table S1, S4, S5 and S7
CCND2	cyclin D2	00451	RNA	DNA microarray	3.7	Intraductal papillary mucinous neoplasm with an associated invasive carcinoma	-	14982844	-	-	-	Satisfies criteria in Supplementary Table S4
CCND3	cyclin D3	00452	Protein	Immunohistochemistry		PanIN-1A and PanIN-1B; PanIN-2; PanIN-3; Invasive ductal adenocarcinoma	-	15475449	-	-	-	Satisfies criteria in Supplementary Table S4
CCND3	cyclin D3	00452	Protein	Western blot		-	HPAF, PANC-1, HPAC, PK1, BxPC3, MiaPaCa-2 and CaPan-2	15475449	-	-	-	Satisfies criteria in Supplementary Table S4
CCNE1	cyclin E1	00455	Protein	Immunohistochemistry		PanIN-2; PanIN-3; Invasive ductal adenocarcinoma	-	15475449	-	-	-	Satisfies criteria in Supplementary Table S1, S4 and S5
CCNE1	cyclin E1	00455	RNA	DNA microarray		Invasive ductal adenocarcinoma; Chronic Pancreatitis	-	15166955	-	-	-	Satisfies criteria in Supplementary Table S1, S4 and S5
CCNE1	cyclin E1	00455	Protein	Immunohistochemistry		Invasive ductal adenocarcinoma	-	14507635	-	-	-	Satisfies criteria in Supplementary Table S1, S4 and S5
CCNE1	cyclin E1	00455	Protein	Immunohistochemistry		Invasive ductal adenocarcinoma	-	16124066	-	-	-	Satisfies criteria in Supplementary Table S1, S4 and S5
CCNE1	cyclin E1	00455	Protein	Immunohistochemistry		Invasive ductal adenocarcinoma	-	17035403	-	-	-	Satisfies criteria in Supplementary Table S1, S4 and S5
CCNG2	cyclin G2	04438	RNA	DNA microarray	4.33	Intraductal papillary mucinous neoplasm with an associated invasive carcinoma	-	14982844	-	-	-	Satisfies criteria in Supplementary Table S4
CCNG2	cyclin G2	04438	Protein	-	-	-	-	-	-	plasma (16525410)	-	Satisfies criteria in Supplementary Table S4
CCNI	cyclin I	16690	Protein	-	-	-	-	-	17507299	-	-	Satisfies criteria in Supplementary Table S1, S2, S4, S5 and S7
CCNI	cyclin I	16690	RNA	DNA microarray	5.28	Intraductal papillary mucinous neoplasms	-	14982844	-	-	-	Satisfies criteria in Supplementary Table S1, S2, S4, S5 and S7
CCNI	cyclin I	16690	Protein	Immunohistochemistry		Invasive ductal adenocarcinoma	-	17507299	-	-	-	Satisfies criteria in Supplementary Table S1, S2, S4, S5 and S7
CCNI	cyclin I	16690	Protein	Mass spectrometry		Invasive ductal adenocarcinoma; Endocrine Neoplasms; Chronic Pancreatitis; Pseudocyst; Microcystic serous cystadenoma; Solid-pseudopapillary neoplasm; Other	-	17507299	-	-	-	Satisfies criteria in Supplementary Table S1, S2, S4, S5 and S7
CCNI	cyclin I	16690	Protein	Two dimensional electrophoresis		Invasive ductal adenocarcinoma; Endocrine Neoplasms; Chronic Pancreatitis; Pseudocyst; Microcystic serous cystadenoma; Solid-pseudopapillary neoplasm; Other	-	17507299	-	-	-	Satisfies criteria in Supplementary Table S1, S2, S4, S5 and S7
CCNI	cyclin I	16690	Protein	Western blot		Invasive ductal adenocarcinoma	-	17507299	-	-	-	Satisfies criteria in Supplementary Table S1, S2, S4, S5 and S7
CCNI	cyclin I	16690	Protein	-	-	-	-	-	-	serum (17507299)	-	Satisfies criteria in Supplementary Table S1, S2, S4, S5 and S7
CCPG1	cell cycle progression 1	09895	RNA	DNA microarray	6.1	Intraductal papillary mucinous neoplasms	-	12000726	-	-	-	Satisfies criteria in Supplementary Table S4
CCR1	chemokine (C-C motif) receptor 1	03101	Protein	-	-	-	-	-	-	-	7505609, 14530297, 15474493	Satisfies criteria in Supplementary Table S5 and S6
CCR1	chemokine (C-C motif) receptor 1	03101	RNA	DNA microarray	>2	Invasive ductal adenocarcinoma; Chronic Pancreatitis	Stroma, not otherwise specified	15502640	-	-	-	Satisfies criteria in Supplementary Table S5 and S6
CCR5	chemokine (C-C motif) receptor 5	03223	Protein	-	-	-	-	-	-	-	10393923, 11336643	Satisfies criteria in Supplementary Table S3, S5 and S6
CCR5	chemokine (C-C motif) receptor 5	03223	Protein	Immunohistochemistry		Chronic Pancreatitis	Stroma, not otherwise specified	11056444	-	-	-	Satisfies criteria in Supplementary Table S3, S5 and S6
CCR5	chemokine (C-C motif) receptor 5	03223	RNA	Northern blot	12.9	Chronic Pancreatitis	-	11056444	-	-	-	Satisfies criteria in Supplementary Table S3, S5 and S6
CCR5	chemokine (C-C motif) receptor 5	03223	RNA	RT-PCR		Chronic Pancreatitis	-	17912012	-	-	-	Satisfies criteria in Supplementary Table S3, S5 and S6
CCR6	chemokine (C-C motif) receptor 6	03498	Protein	-	-	-	-	-	-	-	12193700	-
CCR6	chemokine (C-C motif) receptor 6	03498	RNA	RT-PCR		-	COLO-357, MIA-PaCa-2, PANC-1 and T3M4	10225458	-	-	-	-
CCR6	chemokine (C-C motif) receptor 6	03498	RNA	In situ hybridization		Invasive ductal adenocarcinoma	-	10225458	-	-	-	-
CCT2	chaperonin containing TCP1, subunit 2 (beta)	06895	RNA	DNA microarray	11.19	Intraductal papillary mucinous neoplasms	-	14982844	-	-	-	Satisfies criteria in Supplementary Table S4
CCT3	chaperonin containing TCP1, subunit 3 (gamma)	08969	RNA	DNA microarray		PanIN-1A and PanIN-1B; PanIN-2	-	15753353	-	-	-	Satisfies criteria in Supplementary Table S4
CCT3	chaperonin containing TCP1, subunit 3 (gamma)	08969	Protein	-	-	-	-	-	-	plasma (16525410)	-	Satisfies criteria in Supplementary Table S4
CCT4	chaperonin containing TCP1, subunit 4 (delta)	05506	RNA	DNA microarray	3.64	PanIN-3	-	16103885	-	-	-	Satisfies criteria in Supplementary Table S4
CCT4	chaperonin containing TCP1, subunit 4 (delta)	05506	Protein	-	-	-	-	-	-	seminal plasma (16709260)	-	Satisfies criteria in Supplementary Table S4
CCT5	chaperonin containing TCP1, subunit 5 (epsilon)	06468	RNA	DNA microarray	8.94	-	Cell lines	12651607	-	-	-	-
CCT5	chaperonin containing TCP1, subunit 5 (epsilon)	06468	RNA	DNA microarray	5.07	Invasive ductal adenocarcinoma	-	12651607	-	-	-	-
CCT5	chaperonin containing TCP1, subunit 5 (epsilon)	06468	Protein	-	-	-	-	-	-	seminal plasma (16709260)	-	-
CD109	CD109 molecule	10590	Protein	-	-	-	-	-	-	-	11861284	-
CD109	CD109 molecule	10590	Protein	-	-	-	-	-	16215274	-	-	-
CD109	CD109 molecule	10590	Protein	-	-	-	-	-	-	plasma (16525410)	-	-
CD151	CD151 molecule (Raph blood group)	03763	Protein	-	-	-	-	-	-	-	10036233, 9602068	Satisfies criteria in Supplementary Table S5 and S6
CD151	CD151 molecule (Raph blood group)	03763	Protein	Immunohistochemistry		Invasive ductal adenocarcinoma	Stroma, not otherwise specified	15837731	-	-	-	Satisfies criteria in Supplementary Table S5 and S6
CD151	CD151 molecule (Raph blood group)	03763	Protein	Immunohistochemistry		Invasive ductal adenocarcinoma	-	15837731	-	-	-	Satisfies criteria in Supplementary Table S5 and S6
CD151	CD151 molecule (Raph blood group)	03763	Protein	Immunohistochemistry		Chronic Pancreatitis	-	15837731	-	-	-	Satisfies criteria in Supplementary Table S5 and S6
CD151	CD151 molecule (Raph blood group)	03763	Protein	-	-	-	-	-	-	seminal plasma (16709260)	-	Satisfies criteria in Supplementary Table S5 and S6
CD160	CD160 molecule	06833	Protein	-	-	-	-	-	-	-	9973372, 8090781	Satisfies criteria in Supplementary Table S4
CD160	CD160 molecule	06833	RNA	DNA microarray	2.43	PanIN-3	-	16103885	-	-	-	Satisfies criteria in Supplementary Table S4
CD2AP	CD2-associated protein	05026	RNA	DNA microarray	>5	Invasive ductal adenocarcinoma	-	14767473	-	-	-	-
CD34	CD34 molecule	00790	Protein	-	-	-	-	-	-	-	9780190, 1370171, 12393633, 2462139, 7678811	-
CD34	CD34 molecule	00790	Protein	-	-	-	-	-	14718574	-	-	-
CD34	CD34 molecule	00790	Protein	Immunohistochemistry		Invasive ductal adenocarcinoma	-	16552335	-	-	-	-
CD37	CD37 molecule, tetraspanin-26	01053	Protein	-	-	-	-	-	-	-	2466944	Satisfies criteria in Supplementary Table S5 and S6
CD37	CD37 molecule, tetraspanin-26	01053	RNA	DNA microarray	>2	Invasive ductal adenocarcinoma; Chronic Pancreatitis	Stroma, not otherwise specified	15502640	-	-	-	Satisfies criteria in Supplementary Table S5 and S6
CD40	CD40 molecule, TNF receptor superfamily member 5	00178	RNA	DNA microarray	3.04	Invasive ductal adenocarcinoma	-	16103885	-	-	-	-
CD40	CD40 molecule, TNF receptor superfamily member 5	00178	RNA	DNA microarray	3.04	Invasive ductal adenocarcinoma	-	16103885	-	-	-	-
CD40	CD40 molecule, TNF receptor superfamily member 5	00178	Protein	-	-	-	-	-	-	serum (12543931)	-	-
CD44	CD44 molecule (Indian blood group)	00115	Protein	-	-	-	-	-	-	-	7529574, 1694723, 7499241, 8599448, 12032545, 7516819	Satisfies criteria in Supplementary Table S3
CD44	CD44 molecule (Indian blood group)	00115	RNA	DNA microarray	5.3	Invasive ductal adenocarcinoma	-	11943709	-	-	-	Satisfies criteria in Supplementary Table S3
CD44	CD44 molecule (Indian blood group)	00115	RNA	DNA microarray	5.3	-	AsPc1, BxPc3, CAPAN1, CAPAN2, CFPAC1, COLO357, Hs766T, MiaPaCa2, Panc-1, and Su86.86	11943709	-	-	-	Satisfies criteria in Supplementary Table S3
CD44	CD44 molecule (Indian blood group)	00115	Protein	Western blot		Invasive ductal adenocarcinoma	-	7585621	-	-	-	Satisfies criteria in Supplementary Table S3
CD44	CD44 molecule (Indian blood group)	00115	Protein	Immunohistochemistry		Invasive ductal adenocarcinoma	-	7585621	-	-	-	Satisfies criteria in Supplementary Table S3
CD44	CD44 molecule (Indian blood group)	00115	Protein	-	-	-	-	-	-	seminal plasma (16709260); saliva (16740002); plasma (16525410); cerebrospinal fluid (18052119)	-	Satisfies criteria in Supplementary Table S3
CD46	CD46 molecule, complement regulatory protein	00406	Protein	-	-	-	-	-	-	-	10657632	Satisfies criteria in Supplementary Table S4 and S7
CD46	CD46 molecule, complement regulatory protein	00406	RNA	DNA microarray	1.54	Endocrine Neoplasms	-	17064702	-	-	-	Satisfies criteria in Supplementary Table S4 and S7
CD46	CD46 molecule, complement regulatory protein	00406	RNA	DNA microarray	11.46	Intraductal papillary mucinous neoplasms	-	14982844	-	-	-	Satisfies criteria in Supplementary Table S4 and S7
CD46	CD46 molecule, complement regulatory protein	00406	Protein	-	-	-	-	-	-	-	-	Satisfies criteria in Supplementary Table S4 and S7
CD55	CD55 molecule, decay accelerating factor for complement (Cromer blood group)	00500	Protein	-	-	-	-	-	-	-	9541601, 9238658	Satisfies criteria in Supplementary Table S1, S2, S3, S4 and S5
CD55	CD55 molecule, decay accelerating factor for complement (Cromer blood group)	00500	Protein	-	-	-	-	-	9238658	-	-	Satisfies criteria in Supplementary Table S1, S2, S3, S4 and S5
CD55	CD55 molecule, decay accelerating factor for complement (Cromer blood group)	00500	RNA	DNA microarray	5.98	Invasive ductal adenocarcinoma	-	16865675	-	-	-	Satisfies criteria in Supplementary Table S1, S2, S3, S4 and S5
CD55	CD55 molecule, decay accelerating factor for complement (Cromer blood group)	00500	RNA	RT-PCR		Invasive ductal adenocarcinoma	-	16865675	-	-	-	Satisfies criteria in Supplementary Table S1, S2, S3, S4 and S5
CD55	CD55 molecule, decay accelerating factor for complement (Cromer blood group)	00500	RNA	DNA microarray	9	-	BxPC-3, MIA PaCa-2, CFPAC-1, HPAC, MPanc-96, SU.86.86, and SW1990	12750293	-	-	-	Satisfies criteria in Supplementary Table S1, S2, S3, S4 and S5
CD55	CD55 molecule, decay accelerating factor for complement (Cromer blood group)	00500	RNA	DNA microarray	5.7	Invasive ductal adenocarcinoma	-	17389914	-	-	-	Satisfies criteria in Supplementary Table S1, S2, S3, S4 and S5
CD55	CD55 molecule, decay accelerating factor for complement (Cromer blood group)	00500	RNA	DNA microarray	2.8	Chronic Pancreatitis	-	12861384	-	-	-	Satisfies criteria in Supplementary Table S1, S2, S3, S4 and S5
CD55	CD55 molecule, decay accelerating factor for complement (Cromer blood group)	00500	RNA	DNA microarray	5.3	Invasive ductal adenocarcinoma	-	12651607	-	-	-	Satisfies criteria in Supplementary Table S1, S2, S3, S4 and S5
CD55	CD55 molecule, decay accelerating factor for complement (Cromer blood group)	00500	Protein	Immunohistochemistry		Intraductal papillary mucinous neoplasms	-	14982844	-	-	-	Satisfies criteria in Supplementary Table S1, S2, S3, S4 and S5
CD55	CD55 molecule, decay accelerating factor for complement (Cromer blood group)	00500	RNA	DNA microarray	14.82	Intraductal papillary mucinous neoplasms	-	14982844	-	-	-	Satisfies criteria in Supplementary Table S1, S2, S3, S4 and S5
CD55	CD55 molecule, decay accelerating factor for complement (Cromer blood group)	00500	RNA	DNA microarray	11.9	Intraductal papillary mucinous neoplasms	-	12000726	-	-	-	Satisfies criteria in Supplementary Table S1, S2, S3, S4 and S5
CD55	CD55 molecule, decay accelerating factor for complement (Cromer blood group)	00500	RNA	DNA microarray	4	Invasive ductal adenocarcinoma	-	12750293	-	-	-	Satisfies criteria in Supplementary Table S1, S2, S3, S4 and S5
CD55	CD55 molecule, decay accelerating factor for complement (Cromer blood group)	00500	RNA	DNA microarray	8.4	Invasive ductal adenocarcinoma	-	12861384	-	-	-	Satisfies criteria in Supplementary Table S1, S2, S3, S4 and S5
CD55	CD55 molecule, decay accelerating factor for complement (Cromer blood group)	00500	Protein	-	-	-	-	-	-	bile (15084671)	-	Satisfies criteria in Supplementary Table S1, S2, S3, S4 and S5
CD58	CD58 molecule	01081	Protein	-	-	-	-	-	-	-	9574540, 11051456	Satisfies criteria in Supplementary Table S4, S5 and S6
CD58	CD58 molecule	01081	RNA	DNA microarray	7.5	Chronic Pancreatitis	Stroma, not otherwise specified	15791284	-	-	-	Satisfies criteria in Supplementary Table S4, S5 and S6
CD58	CD58 molecule	01081	RNA	DNA microarray	5.75	Intraductal papillary mucinous neoplasms	-	14982844	-	-	-	Satisfies criteria in Supplementary Table S4, S5 and S6
CD58	CD58 molecule	01081	RNA	DNA microarray	6.67	Invasive ductal adenocarcinoma	-	16865675	-	-	-	Satisfies criteria in Supplementary Table S4, S5 and S6
CD58	CD58 molecule	01081	RNA	DNA microarray	14.7	Invasive ductal adenocarcinoma	Stroma, not otherwise specified	15791284	-	-	-	Satisfies criteria in Supplementary Table S4, S5 and S6
CD59	CD59 molecule, complement regulatory protein	00117	Protein	-	-	-	-	-	-	-	2475570, 1381503, 9238658	Satisfies criteria in Supplementary Table S2, S3 and S4
CD59	CD59 molecule, complement regulatory protein	00117	Protein	-	-	-	-	-	8789559	-	-	Satisfies criteria in Supplementary Table S2, S3 and S4
CD59	CD59 molecule, complement regulatory protein	00117	RNA	DNA microarray	2.95	Invasive ductal adenocarcinoma	-	16733850	-	-	-	Satisfies criteria in Supplementary Table S2, S3 and S4
CD59	CD59 molecule, complement regulatory protein	00117	Protein	Immunohistochemistry		Invasive ductal adenocarcinoma	-	12085237	-	-	-	Satisfies criteria in Supplementary Table S2, S3 and S4
CD59	CD59 molecule, complement regulatory protein	00117	RNA	DNA microarray	8.19	Intraductal papillary mucinous neoplasms	-	14982844	-	-	-	Satisfies criteria in Supplementary Table S2, S3 and S4
CD59	CD59 molecule, complement regulatory protein	00117	RNA	DNA microarray		Invasive ductal adenocarcinoma	-	12085237	-	-	-	Satisfies criteria in Supplementary Table S2, S3 and S4
CD59	CD59 molecule, complement regulatory protein	00117	Protein	-	-	-	-	-	-	plasma, urine, saliva and cerebrospinal fluid (2302178); cerebrospinal fluid (18052119, 7530684); saliva (9444417); hemodialysis fluid (15723814); seminal plasma (16709260); colostrum and milk (8789559); amniotic fluid (1383132); urine (7520819)	-	Satisfies criteria in Supplementary Table S2, S3 and S4
CD68	CD68 molecule,	01093	Protein	Immunohistochemistry		Chronic Pancreatitis	Stroma, not otherwise specified	11056444	-	-	-	Satisfies criteria in Supplementary Table S5 and S6
CD68	CD68 molecule,	01093	Protein	Immunohistochemistry		Anaplastic	Osteoclast	17993730	-	-	-	Satisfies criteria in Supplementary Table S5 and S6
CD74	CD74 molecule, major histocompatibility complex, class II invariant chain	00825	Protein	-	-	-	-	-	-	-	6576808, 7998989, 6324166, 8397411	Satisfies criteria in Supplementary Table S1, S3, S4, S5 and S6
CD74	CD74 molecule, major histocompatibility complex, class II invariant chain	00825	RNA	DNA microarray	4.93	Intraductal papillary mucinous neoplasm with an associated invasive carcinoma	-	14982844	-	-	-	Satisfies criteria in Supplementary Table S1, S3, S4, S5 and S6
CD74	CD74 molecule, major histocompatibility complex, class II invariant chain	00825	RNA	SAGE		Invasive ductal adenocarcinoma	-	15477757	-	-	-	Satisfies criteria in Supplementary Table S1, S3, S4, S5 and S6
CD74	CD74 molecule, major histocompatibility complex, class II invariant chain	00825	RNA	DNA microarray	8	Invasive ductal adenocarcinoma	-	16733850	-	-	-	Satisfies criteria in Supplementary Table S1, S3, S4, S5 and S6
CD74	CD74 molecule, major histocompatibility complex, class II invariant chain	00825	RNA	RT-PCR		-	Capan-1, Capan-2	16638847	-	-	-	Satisfies criteria in Supplementary Table S1, S3, S4, S5 and S6
CD74	CD74 molecule, major histocompatibility complex, class II invariant chain	00825	Protein	Immunohistochemistry		Invasive ductal adenocarcinoma	-	16638847	-	-	-	Satisfies criteria in Supplementary Table S1, S3, S4, S5 and S6
CD74	CD74 molecule, major histocompatibility complex, class II invariant chain	00825	RNA	SAGE		-	-	15477757	-	-	-	Satisfies criteria in Supplementary Table S1, S3, S4, S5 and S6
CD74	CD74 molecule, major histocompatibility complex, class II invariant chain	00825	Protein	Western blot		-	Capan-1, Capan-2	16638847	-	-	-	Satisfies criteria in Supplementary Table S1, S3, S4, S5 and S6
CD74	CD74 molecule, major histocompatibility complex, class II invariant chain	00825	Protein	Immunohistochemistry		Invasive ductal adenocarcinoma	-	15477757	-	-	-	Satisfies criteria in Supplementary Table S1, S3, S4, S5 and S6
CD74	CD74 molecule, major histocompatibility complex, class II invariant chain	00825	RNA	DNA microarray	>2	Invasive ductal adenocarcinoma; Chronic Pancreatitis	Stroma, not otherwise specified	15502640	-	-	-	Satisfies criteria in Supplementary Table S1, S3, S4, S5 and S6
CD81	CD81 molecule	08924	Protein	-	-	-	-	-	-	-	12421929, 14676841, 16735575, 9360996, 15882445, 17015697	Satisfies criteria in Supplementary Table S6
CD81	CD81 molecule	08924	Protein	Immunohistochemistry		Invasive ductal adenocarcinoma	-	15837731	-	-	-	Satisfies criteria in Supplementary Table S6
CD81	CD81 molecule	08924	Protein	Immunohistochemistry		Invasive ductal adenocarcinoma	Stroma, not otherwise specified	15837731	-	-	-	Satisfies criteria in Supplementary Table S6
CD81	CD81 molecule	08924	Protein	-	-	-	-	-	-	seminal plasma (16709260); urine (16948836); cerebrospinal fluid (18052119)	-	Satisfies criteria in Supplementary Table S6
CD82	CD82 molecule	09004	Protein	-	-	-	-	-	-	-	14576349, 11350933	Satisfies criteria in Supplementary Table S1 and S3
CD82	CD82 molecule	09004	Protein	-	-	-	-	-	-	-	14576349, 11350933, 11331321	Satisfies criteria in Supplementary Table S1 and S3
CD82	CD82 molecule	09004	RNA	Northern blot		Invasive ductal adenocarcinoma	-	9699525	-	-	-	Satisfies criteria in Supplementary Table S1 and S3
CD82	CD82 molecule	09004	Protein	Immunohistochemistry		Invasive ductal adenocarcinoma	-	11331321	-	-	-	Satisfies criteria in Supplementary Table S1 and S3
CD82	CD82 molecule	09004	RNA	Northern blot	2.3	Invasive ductal adenocarcinoma	-	11331321	-	-	-	Satisfies criteria in Supplementary Table S1 and S3
CD82	CD82 molecule	09004	RNA	In situ hybridization		Invasive ductal adenocarcinoma	-	11331321	-	-	-	Satisfies criteria in Supplementary Table S1 and S3
CD82	CD82 molecule	09004	RNA	Northern blot		Invasive ductal adenocarcinoma	-	8895737	-	-	-	Satisfies criteria in Supplementary Table S1 and S3
CD82	CD82 molecule	09004	RNA	In situ hybridization		Invasive ductal adenocarcinoma		8895737	-	-	-	Satisfies criteria in Supplementary Table S1 and S3
CD82	CD82 molecule	09004	Protein	Immunohistochemistry		Invasive ductal adenocarcinoma	-	9699525	-	-	-	Satisfies criteria in Supplementary Table S1 and S3
CD82	CD82 molecule	09004	RNA	In situ hybridization		Invasive ductal adenocarcinoma	-	11819710	-	-	-	Satisfies criteria in Supplementary Table S1 and S3
CD82	CD82 molecule	09004	RNA	In situ hybridization		Invasive ductal adenocarcinoma	-	9699525	-	-	-	Satisfies criteria in Supplementary Table S1 and S3
CD82	CD82 molecule	09004	RNA	DNA microarray	>5	Invasive ductal adenocarcinoma	-	14767473	-	-	-	Satisfies criteria in Supplementary Table S1 and S3
CD82	CD82 molecule	09004	Protein	Immunohistochemistry		Invasive ductal adenocarcinoma	-	15837731	-	-	-	Satisfies criteria in Supplementary Table S1 and S3
CD82	CD82 molecule	09004	RNA	Northern blot	2.2	Invasive ductal adenocarcinoma	-	11819710	-	-	-	Satisfies criteria in Supplementary Table S1 and S3
CD82	CD82 molecule	09004	Protein	Immunohistochemistry		Invasive ductal adenocarcinoma	-	11819710	-	-	-	Satisfies criteria in Supplementary Table S1 and S3
CD83	CD83 molecule	05170	Protein	-	-	-	-	-	-	-	10567699, 1378080, 12182451	-
CD83	CD83 molecule	05170	RNA	DNA microarray	6.51	Invasive ductal adenocarcinoma	-	11943709	-	-	-	-
CD83	CD83 molecule	05170	RNA	DNA microarray	>5	Invasive ductal adenocarcinoma	-	14767473	-	-	-	-
CD84	CD84 molecule	05151	Protein	-	-	-	-	-	-	-	12928397, 9310491	-
CD84	CD84 molecule	05151	RNA	DNA microarray	2.67	Invasive ductal adenocarcinoma	-	16103885	-	-	-	-
CD9	CD9 molecule	00880	Protein	-	-	-	-	-	16215274	-	-	Satisfies criteria in Supplementary Table S1, S2, S4, S5 and S6
CD9	CD9 molecule	00880	Protein	SILAC	8.0	-	Panc1	16215274	-	-	-	Satisfies criteria in Supplementary Table S1, S2, S4, S5 and S6
CD9	CD9 molecule	00880	Protein	ICAT	2.70	Chronic Pancreatitis	-	17496331	-	-	-	Satisfies criteria in Supplementary Table S1, S2, S4, S5 and S6
CD9	CD9 molecule	00880	RNA	DNA microarray	5.18	Intraductal papillary mucinous neoplasms	-	14982844	-	-	-	Satisfies criteria in Supplementary Table S1, S2, S4, S5 and S6
CD9	CD9 molecule	00880	RNA	DNA microarray	4.1	Invasive ductal adenocarcinoma	-	11704875	-	-	-	Satisfies criteria in Supplementary Table S1, S2, S4, S5 and S6
CD9	CD9 molecule	00880	Protein	Immunohistochemistry		Invasive ductal adenocarcinoma	-	16215274	-	-	-	Satisfies criteria in Supplementary Table S1, S2, S4, S5 and S6
CD9	CD9 molecule	00880	RNA	DNA microarray	3.77	Invasive ductal adenocarcinoma	-	12651607	-	-	-	Satisfies criteria in Supplementary Table S1, S2, S4, S5 and S6
CD9	CD9 molecule	00880	Protein	Immunohistochemistry		Invasive ductal adenocarcinoma	Stroma, not otherwise specified	15837731	-	-	-	Satisfies criteria in Supplementary Table S1, S2, S4, S5 and S6
CD9	CD9 molecule	00880	Protein	Immunohistochemistry		Invasive ductal adenocarcinoma	-	15837731	-	-	-	Satisfies criteria in Supplementary Table S1, S2, S4, S5 and S6
CD9	CD9 molecule	00880	RNA	DNA microarray	2.61	Invasive ductal adenocarcinoma	-	16425432	-	-	-	Satisfies criteria in Supplementary Table S1, S2, S4, S5 and S6
CD9	CD9 molecule	00880	RNA	DNA microarray	4.79	-	Cell lines	12651607	-	-	-	Satisfies criteria in Supplementary Table S1, S2, S4, S5 and S6
CD9	CD9 molecule	00880	Protein	-	-	-	-	-	-	seminal plasma (16709260)	-	Satisfies criteria in Supplementary Table S1, S2, S4, S5 and S6
CD99L2	CD99 molecule-like 2	06469	RNA	DNA microarray	4.9	Endocrine Neoplasms	-	17389914	-	-	-	Satisfies criteria in Supplementary Table S4 and S7
CD99L2	CD99 molecule-like 2	06469	RNA	DNA microarray	2.09	PanIN-3	-	16103885	-	-	-	Satisfies criteria in Supplementary Table S4 and S7
CDA	cytidine deaminase	11744	RNA	DNA microarray	3.35	Invasive ductal adenocarcinoma	-	17389914	-	-	-	-
CDA	cytidine deaminase	11744	Protein	-	-	-	-	-	-	plasma (14718574); serum (1540020, 8230010, 8575145, 7073999)	-	-
CDADC1	cytidine and dCMP deaminase domain containing 1	16693	RNA	DNA microarray	2.13	PanIN-3	-	16103885	-	-	-	Satisfies criteria in Supplementary Table S4
CDC123	cell division cycle 123 homolog (S. cerevisiae)	12586	RNA	DNA microarray	2.15	PanIN-3	-	16103885	-	-	-	Satisfies criteria in Supplementary Table S4
CDC2	cell division cycle 2, G1 to S and G2 to M	00302	RNA	DNA microarray	6.07	Intraductal papillary mucinous neoplasms	-	14982844	-	-	-	Satisfies criteria in Supplementary Table S1 and S4
CDC2	cell division cycle 2, G1 to S and G2 to M	00302	RNA	DNA microarray	3.52	Invasive ductal adenocarcinoma	-	15548371	-	-	-	Satisfies criteria in Supplementary Table S1 and S4
CDC2	cell division cycle 2, G1 to S and G2 to M	00302	RNA	DNA microarray	18.07	-	Cell lines	12651607	-	-	-	Satisfies criteria in Supplementary Table S1 and S4
CDC2	cell division cycle 2, G1 to S and G2 to M	00302	RNA	DNA microarray	5.13	Invasive ductal adenocarcinoma	-	12651607	-	-	-	Satisfies criteria in Supplementary Table S1 and S4
CDC2	cell division cycle 2, G1 to S and G2 to M	00302	RNA	DNA microarray	>=3	Invasive ductal adenocarcinoma	-	14695172	-	-	-	Satisfies criteria in Supplementary Table S1 and S4
CDC2	cell division cycle 2, G1 to S and G2 to M	00302	Protein	Immunohistochemistry		Invasive ductal adenocarcinoma	-	12651607	-	-	-	Satisfies criteria in Supplementary Table S1 and S4
CDC20	cell division cycle 20 homolog (S. cerevisiae)	04686	RNA	DNA microarray	>5	Invasive ductal adenocarcinoma	-	14767473	-	-	-	-
CDC20	cell division cycle 20 homolog (S. cerevisiae)	04686	Protein	Western blot		Invasive ductal adenocarcinoma	-	12631597	-	-	-	-
CDC25A	cell division cycle 25 homolog A (S. pombe)	00305	RNA	DNA microarray	2.23	PanIN-1A and PanIN-1B; PanIN-2	-	15753353	-	-	-	Satisfies criteria in Supplementary Table S4
CDC25B	cell division cycle 25 homolog B (S. pombe)	00307	Protein	Western blot		-	ASPC-1, BxPc-3, Capan-1 T3M4, Colo-357, MiaPaCa-2 and Panc-1	14712212	-	-	-	Satisfies criteria in Supplementary Table S1, S5 and S6
CDC25B	cell division cycle 25 homolog B (S. pombe)	00307	RNA	Northern blot		-	ASPC-1, BxPc-3, Capan-1 T3M4, Colo-357, MiaPaCa-2 and Panc-1	14712212	-	-	-	Satisfies criteria in Supplementary Table S1, S5 and S6
CDC25B	cell division cycle 25 homolog B (S. pombe)	00307	RNA	DNA microarray	7.5	Invasive ductal adenocarcinoma	-	14712212	-	-	-	Satisfies criteria in Supplementary Table S1, S5 and S6
CDC25B	cell division cycle 25 homolog B (S. pombe)	00307	RNA	RT-PCR		-	ASPC-1, BxPc-3, Capan-1 T3M4, Colo-357, MiaPaCa-2 and Panc-1	14712212	-	-	-	Satisfies criteria in Supplementary Table S1, S5 and S6
CDC25B	cell division cycle 25 homolog B (S. pombe)	00307	Protein	Immunohistochemistry		Invasive ductal adenocarcinoma	Stroma, not otherwise specified	14712212	-	-	-	Satisfies criteria in Supplementary Table S1, S5 and S6
CDC25B	cell division cycle 25 homolog B (S. pombe)	00307	RNA	Northern blot		Invasive ductal adenocarcinoma	-	14712212	-	-	-	Satisfies criteria in Supplementary Table S1, S5 and S6
CDC25B	cell division cycle 25 homolog B (S. pombe)	00307	RNA	RT-PCR		Invasive ductal adenocarcinoma	-	14712212	-	-	-	Satisfies criteria in Supplementary Table S1, S5 and S6
CDC25B	cell division cycle 25 homolog B (S. pombe)	00307	RNA	RT-PCR		Chronic Pancreatitis	-	14712212	-	-	-	Satisfies criteria in Supplementary Table S1, S5 and S6
CDC25B	cell division cycle 25 homolog B (S. pombe)	00307	Protein	Immunohistochemistry		Invasive ductal adenocarcinoma	-	14712212	-	-	-	Satisfies criteria in Supplementary Table S1, S5 and S6
CDC25C	cell division cycle 25 homolog C (S. pombe)	01146	RNA	DNA microarray	3.36	Invasive ductal adenocarcinoma	-	15548371	-	-	-	-
CDC2L1	cell division cycle 2-like 1 (PITSLRE proteins)	08909	RNA	DNA microarray	>=3	Invasive ductal adenocarcinoma	-	14695172	-	-	-	-
CDC2L1	cell division cycle 2-like 1 (PITSLRE proteins)	08909	Protein	-	-	-	-	-	-	plasma (16525410)	-	-
CDC37	cell division cycle 37 homolog (S. cerevisiae)	05456	RNA	DNA microarray	6.75	Intraductal papillary mucinous neoplasms	-	14982844	-	-	-	Satisfies criteria in Supplementary Table S4
CDC37	cell division cycle 37 homolog (S. cerevisiae)	05456	RNA	DNA microarray	3.1	Invasive ductal adenocarcinoma	-	16103885	-	-	-	Satisfies criteria in Supplementary Table S4
CDC37	cell division cycle 37 homolog (S. cerevisiae)	05456	RNA	DNA microarray	2.54	PanIN-2	-	16103885	-	-	-	Satisfies criteria in Supplementary Table S4
CDC37	cell division cycle 37 homolog (S. cerevisiae)	05456	Protein	-	-	-	-	-	-	tear (16901338)	-	Satisfies criteria in Supplementary Table S4
CDC42EP1	CDC42 effector protein (Rho GTPase binding) 1	07303	RNA	DNA microarray	15.18	Intraductal papillary mucinous neoplasms	-	14982844	-	-	-	Satisfies criteria in Supplementary Table S4
CDC42EP1	CDC42 effector protein (Rho GTPase binding) 1	07303	Protein	-	-	-	-	-	-	serum (1629197)	-	Satisfies criteria in Supplementary Table S4
CDH1	-	01885	Protein	-	-	-	-	-	-	-	14977820, 11839663, 18377425	Satisfies criteria in Supplementary Table S3 and S4
CDH1	-	01885	RNA	RT-PCR		-	KP-3 and H48N	17236203	-	-	-	Satisfies criteria in Supplementary Table S3 and S4
CDH1	-	01885	Protein	Immunohistochemistry		PanIN-1A and PanIN-1B; PanIN-2; PanIN-3	-	14977820	-	-	-	Satisfies criteria in Supplementary Table S3 and S4
CDH1	-	01885	Protein	-	-	-	-	-	-	serum (8123491, 9792157, 11358900, 12940439, 15991243, 15065605)	-	Satisfies criteria in Supplementary Table S3 and S4
CDH11	cadherin 11, type 2, OB-cadherin (osteoblast)	08960	Protein	-	-	-	-	-	-	-	10550312, 14977820	Satisfies criteria in Supplementary Table S1, S3, S4, S5 and S6
CDH11	cadherin 11, type 2, OB-cadherin (osteoblast)	08960	RNA	DNA microarray	5.72	Invasive ductal adenocarcinoma	-	16865675	-	-	-	Satisfies criteria in Supplementary Table S1, S3, S4, S5 and S6
CDH11	cadherin 11, type 2, OB-cadherin (osteoblast)	08960	RNA	RT-PCR		Chronic Pancreatitis	Stroma, not otherwise specified	15502640	-	-	-	Satisfies criteria in Supplementary Table S1, S3, S4, S5 and S6
CDH11	cadherin 11, type 2, OB-cadherin (osteoblast)	08960	RNA	DNA microarray	5.93	Invasive ductal adenocarcinoma	-	11943709	-	-	-	Satisfies criteria in Supplementary Table S1, S3, S4, S5 and S6
CDH11	cadherin 11, type 2, OB-cadherin (osteoblast)	08960	Protein	Immunohistochemistry		PanIN-1A and PanIN-1B; PanIN-2	-	14977820	-	-	-	Satisfies criteria in Supplementary Table S1, S3, S4, S5 and S6
CDH11	cadherin 11, type 2, OB-cadherin (osteoblast)	08960	Protein	Immunostainng		PanIN-1A and PanIN-1B; PanIN-2; Invasive ductal adenocarcinoma	-	14977820	-	-	-	Satisfies criteria in Supplementary Table S1, S3, S4, S5 and S6
CDH11	cadherin 11, type 2, OB-cadherin (osteoblast)	08960	RNA	DNA microarray	>2	Invasive ductal adenocarcinoma; Chronic Pancreatitis	Stroma, not otherwise specified	15502640	-	-	-	Satisfies criteria in Supplementary Table S1, S3, S4, S5 and S6
CDH11	cadherin 11, type 2, OB-cadherin (osteoblast)	08960	RNA	DNA microarray	4.86	Invasive ductal adenocarcinoma	-	17389914	-	-	-	Satisfies criteria in Supplementary Table S1, S3, S4, S5 and S6
CDH11	cadherin 11, type 2, OB-cadherin (osteoblast)	08960	Protein	Immunohistochemistry		Chronic Pancreatitis	Stroma, not otherwise specified	15502640	-	-	-	Satisfies criteria in Supplementary Table S1, S3, S4, S5 and S6
CDH11	cadherin 11, type 2, OB-cadherin (osteoblast)	08960	RNA	RT-PCR		Invasive ductal adenocarcinoma	Stroma, not otherwise specified	15502640	-	-	-	Satisfies criteria in Supplementary Table S1, S3, S4, S5 and S6
CDH11	cadherin 11, type 2, OB-cadherin (osteoblast)	08960	Protein	Immunohistochemistry		Invasive ductal adenocarcinoma	Stroma, not otherwise specified	15502640	-	-	-	Satisfies criteria in Supplementary Table S1, S3, S4, S5 and S6
CDH17	cadherin 17, LI cadherin (liver-intestine)	04312	Protein	-	-	-	-	-	-	-	8153632	-
CDH17	cadherin 17, LI cadherin (liver-intestine)	04312	RNA	DNA microarray	17.5	Invasive ductal adenocarcinoma	-	15502644	-	-	-	-
CDH18	cadherin 18, type 2	04314	Protein	-	-	-	-	-	-	-	10207020, 10861224	-
CDH18	cadherin 18, type 2	04314	RNA	DNA microarray	3.1	Invasive ductal adenocarcinoma	-	17389914	-	-	-	-
CDH2	cadherin 2, type 1, N-cadherin (neuronal)	00226	Protein	-	-	-	-	-	-	-	18052119, 9508779	-
CDH2	cadherin 2, type 1, N-cadherin (neuronal)	00226	Protein	Western blot		-	BxPC-3, PANC-1, AsPC-1	15217949	-	-	-	-
CDH2	cadherin 2, type 1, N-cadherin (neuronal)	00226	Protein	Immunohistochemistry		Invasive ductal adenocarcinoma	-	15217949	-	-	-	-
CDH2	cadherin 2, type 1, N-cadherin (neuronal)	00226	Protein	-	-	-	-	-	-	plasma (16525410)	-	-
CDH3	cadherin 3, type 1, P-cadherin (placental)	00227	Protein	-	-	-	-	-	-	-	8056851, 10655458	Satisfies criteria in Supplementary Table S1, S2, S3 and S4
CDH3	cadherin 3, type 1, P-cadherin (placental)	00227	Protein	-	-	-	-	-	-	-	8056851, 10655458, 15833838	Satisfies criteria in Supplementary Table S1, S2, S3 and S4
CDH3	cadherin 3, type 1, P-cadherin (placental)	00227	Protein	-	-	-	-	-	11891861	-	-	Satisfies criteria in Supplementary Table S1, S2, S3 and S4
CDH3	cadherin 3, type 1, P-cadherin (placental)	00227	RNA	DNA microarray	9	Invasive ductal adenocarcinoma	-	12750293	-	-	-	Satisfies criteria in Supplementary Table S1, S2, S3 and S4
CDH3	cadherin 3, type 1, P-cadherin (placental)	00227	RNA	DNA microarray	>=3	Invasive ductal adenocarcinoma	-	14695172	-	-	-	Satisfies criteria in Supplementary Table S1, S2, S3 and S4
CDH3	cadherin 3, type 1, P-cadherin (placental)	00227	RNA	DNA microarray	6.2	Invasive ductal adenocarcinoma	-	15502644	-	-	-	Satisfies criteria in Supplementary Table S1, S2, S3 and S4
CDH3	cadherin 3, type 1, P-cadherin (placental)	00227	RNA	RT-PCR		Invasive ductal adenocarcinoma	-	15833838	-	-	-	Satisfies criteria in Supplementary Table S1, S2, S3 and S4
CDH3	cadherin 3, type 1, P-cadherin (placental)	00227	Protein	Immunohistochemistry		Invasive ductal adenocarcinoma	-	15833838	-	-	-	Satisfies criteria in Supplementary Table S1, S2, S3 and S4
CDH3	cadherin 3, type 1, P-cadherin (placental)	00227	RNA	DNA microarray	8.95	Intraductal papillary mucinous neoplasms	-	14982844	-	-	-	Satisfies criteria in Supplementary Table S1, S2, S3 and S4
CDH3	cadherin 3, type 1, P-cadherin (placental)	00227	RNA	DNA microarray	6	-	BxPC-3, MIA PaCa-2, CFPAC-1, HPAC, MPanc-96, SU.86.86, and SW1990	12750293	-	-	-	Satisfies criteria in Supplementary Table S1, S2, S3 and S4
CDH3	cadherin 3, type 1, P-cadherin (placental)	00227	RNA	DNA microarray	3.5	Invasive ductal adenocarcinoma	-	17389914	-	-	-	Satisfies criteria in Supplementary Table S1, S2, S3 and S4
CDH3	cadherin 3, type 1, P-cadherin (placental)	00227	RNA	RT-PCR		Invasive ductal adenocarcinoma	-	14767473	-	-	-	Satisfies criteria in Supplementary Table S1, S2, S3 and S4
CDH3	cadherin 3, type 1, P-cadherin (placental)	00227	RNA	DNA microarray	>5	Invasive ductal adenocarcinoma	-	14767473	-	-	-	Satisfies criteria in Supplementary Table S1, S2, S3 and S4
CDH3	cadherin 3, type 1, P-cadherin (placental)	00227	Protein	-	-	-	-	-	-	milk (11891861)	-	Satisfies criteria in Supplementary Table S1, S2, S3 and S4
CDH5	cadherin 5, type 2,VE-cadherin (vascular epithelium)	03075	Protein	-	-	-	-	-	-	-	12595527, 12130501, 9219219	Satisfies criteria in Supplementary Table S7
CDH5	cadherin 5, type 2,VE-cadherin (vascular epithelium)	03075	Protein	-	-	-	-	-	14695457	-	-	Satisfies criteria in Supplementary Table S7
CDH5	cadherin 5, type 2,VE-cadherin (vascular epithelium)	03075	RNA	DNA microarray	1.71	Endocrine Neoplasms	-	17064702	-	-	-	Satisfies criteria in Supplementary Table S7
CDH5	cadherin 5, type 2,VE-cadherin (vascular epithelium)	03075	Protein	-	-	-	-	-	-	plasma (14695457)	-	Satisfies criteria in Supplementary Table S7
CDH8	cadherin 8, type 2	04306	Protein	-	-	-	-	-	-	-	12209956	Satisfies criteria in Supplementary Table S4
CDH8	cadherin 8, type 2	04306	RNA	DNA microarray	1.85	PanIN-1A and PanIN-1B; PanIN-2	-	15753353	-	-	-	Satisfies criteria in Supplementary Table S4
CDK2	cyclin-dependent kinase 2	00310	RNA	DNA microarray	2.85	Invasive ductal adenocarcinoma	-	16425432	-	-	-	Satisfies criteria in Supplementary Table S4
CDK2	cyclin-dependent kinase 2	00310	Protein	Immunohistochemistry		PanIN-1A and PanIN-1B; PanIN-2; PanIN-3; Invasive ductal adenocarcinoma	-	15475449	-	-	-	Satisfies criteria in Supplementary Table S4
CDK2AP2	CDK2-associated protein 2	13242	RNA	DNA microarray	5.77	Intraductal papillary mucinous neoplasms	-	14982844	-	-	-	Satisfies criteria in Supplementary Table S4
CDK4	cyclin-dependent kinase 4	00447	Protein	Immunohistochemistry		PanIN-1A and PanIN-1B; PanIN-2; PanIN-3; Invasive ductal adenocarcinoma	-	15475449	-	-	-	Satisfies criteria in Supplementary Table S4
CDK4	cyclin-dependent kinase 4	00447	RNA	SAGE		Invasive ductal adenocarcinoma	-	15477757	-	-	-	Satisfies criteria in Supplementary Table S4
CDK4	cyclin-dependent kinase 4	00447	RNA	DNA microarray	5.22	Intraductal papillary mucinous neoplasms	-	14982844	-	-	-	Satisfies criteria in Supplementary Table S4
CDK4	cyclin-dependent kinase 4	00447	RNA	SAGE		-	-	15477757	-	-	-	Satisfies criteria in Supplementary Table S4
CDK9	cyclin-dependent kinase 9	16016	RNA	DNA microarray	5.63	Intraductal papillary mucinous neoplasms	-	14982844	-	-	-	Satisfies criteria in Supplementary Table S4
CDK9	cyclin-dependent kinase 9	16016	Protein	-	-	-	-	-	-		-	Satisfies criteria in Supplementary Table S4
CDKN1A	cyclin-dependent kinase inhibitor 1A (p21, Cip1)	00298	Protein	Immunohistochemistry		PanIN-1A and PanIN-1B; PanIN-2; PanIN-3; Invasive ductal adenocarcinoma	-	11751405	-	-	-	Satisfies criteria in Supplementary Table S4
CDKN1A	cyclin-dependent kinase inhibitor 1A (p21, Cip1)	00298	Protein	Immunohistochemistry		Intraductal papillary mucinous neoplasms; PanIN-2; PanIN-3; PanIN-1A and PanIN-1B	-	15316318	-	-	-	Satisfies criteria in Supplementary Table S4
CDKN1A	cyclin-dependent kinase inhibitor 1A (p21, Cip1)	00298	RNA	DNA microarray	3.17	Invasive ductal adenocarcinoma	-	16733850	-	-	-	Satisfies criteria in Supplementary Table S4
CDKN1A	cyclin-dependent kinase inhibitor 1A (p21, Cip1)	00298	Protein	Immunohistochemistry		Invasive ductal adenocarcinoma	-	9641888	-	-	-	Satisfies criteria in Supplementary Table S4
CDKN1A	cyclin-dependent kinase inhibitor 1A (p21, Cip1)	00298	Protein	Immunohistochemistry		Intraductal papillary mucinous neoplasms	-	17671118	-	-	-	Satisfies criteria in Supplementary Table S4
CDKN1B	cyclin-dependent kinase inhibitor 1B (p27, Kip1)	02867	RNA	DNA microarray		Chronic Pancreatitis	-	15166955	-	-	-	Satisfies criteria in Supplementary Table S5 and S7
CDKN1B	cyclin-dependent kinase inhibitor 1B (p27, Kip1)	02867	Protein	Immunohistochemistry		Invasive ductal adenocarcinoma	-	16049287	-	-	-	Satisfies criteria in Supplementary Table S5 and S7
CDKN1B	cyclin-dependent kinase inhibitor 1B (p27, Kip1)	02867	Protein	Immunohistochemistry		Endocrine Neoplasms	-	14608893	-	-	-	Satisfies criteria in Supplementary Table S5 and S7
CDKN1C	cyclin-dependent kinase inhibitor, 1C (p57, Kip2)	02913	RNA	DNA microarray	>2	Invasive ductal adenocarcinoma; Chronic Pancreatitis	Stroma, not otherwise specified	15502640	-	-	-	Satisfies criteria in Supplementary Table S5 and S6
CDKN2A	cyclin-dependent kinase inhibitor 2A (melanoma, p16, inhibits CDK4)	02542	RNA	DNA microarray	5.87	Invasive ductal adenocarcinoma	-	11943709	-	-	-	-
CDKN2A	cyclin-dependent kinase inhibitor 2A (melanoma, p16, inhibits CDK4)	02542	RNA	DNA microarray	5.87	-	AsPc1, BxPc3, CAPAN1, CAPAN2, CFPAC1, COLO357, Hs766T, MiaPaCa2, Panc-1, and Su86.86	11943709	-	-	-	-
CDKN2D	cyclin-dependent kinase inhibitor 2D (p19, inhibits CDK4)	02957	RNA	DNA microarray	2.51	PanIN-3	-	16103885	-	-	-	Satisfies criteria in Supplementary Table S4
CDO1	cysteine dioxygenase, type I	06806	RNA	DNA microarray	3.9	Endocrine Neoplasms	-	15448002	-	-	-	Satisfies criteria in Supplementary Table S7
CDV3	CDV3 homolog (mouse)	13627	RNA	SAGE		Invasive ductal adenocarcinoma	-	15477757	-	-	-	-
CDV3	CDV3 homolog (mouse)	13627	RNA	SAGE		-	-	15477757	-	-	-	-
CDX2	-	02622	RNA	RT-PCR		Intraductal papillary mucinous neoplasm with low-grade dysplasia; Intraductal papillary mucinous neoplasm with moderate dysplasia; Intraductal papillary mucinous neoplasm with an associated invasive carcinoma	-	15782100	-	-	-	Satisfies criteria in Supplementary Table S4
CDX2	-	02622	Protein	Immunohistochemistry		Intraductal papillary mucinous neoplasms	-	15782100	-	-	-	Satisfies criteria in Supplementary Table S4
CDX2	-	02622	Protein	Western blot		Intraductal papillary mucinous neoplasms	-	15782100	-	-	-	Satisfies criteria in Supplementary Table S4
CEACAM1	carcinoembryonic antigen-related cell adhesion molecule 1 (biliary glycoprotein)	00191	Protein	-	-	-	-	-	-	-	15687237, 14522961	Satisfies criteria in Supplementary Table S1, S2, S3 and S5
CEACAM1	carcinoembryonic antigen-related cell adhesion molecule 1 (biliary glycoprotein)	00191	Protein	-	-	-	-	-	17446843	-	-	Satisfies criteria in Supplementary Table S1, S2, S3 and S5
CEACAM1	carcinoembryonic antigen-related cell adhesion molecule 1 (biliary glycoprotein)	00191	RNA	DNA microarray	14	-	BxPC-3, MIA PaCa-2, CFPAC-1, HPAC, MPanc-96, SU.86.86, and SW1990	12750293	-	-	-	Satisfies criteria in Supplementary Table S1, S2, S3 and S5
CEACAM1	carcinoembryonic antigen-related cell adhesion molecule 1 (biliary glycoprotein)	00191	RNA	DNA microarray	7.3	Invasive ductal adenocarcinoma	-	15502644	-	-	-	Satisfies criteria in Supplementary Table S1, S2, S3 and S5
CEACAM1	carcinoembryonic antigen-related cell adhesion molecule 1 (biliary glycoprotein)	00191	Protein	ELISA		Invasive ductal adenocarcinoma; Chronic Pancreatitis	-	17446843	-	-	-	Satisfies criteria in Supplementary Table S1, S2, S3 and S5
CEACAM1	carcinoembryonic antigen-related cell adhesion molecule 1 (biliary glycoprotein)	00191	RNA	DNA microarray	8.4	Invasive ductal adenocarcinoma	-	12861384	-	-	-	Satisfies criteria in Supplementary Table S1, S2, S3 and S5
CEACAM1	carcinoembryonic antigen-related cell adhesion molecule 1 (biliary glycoprotein)	00191	RNA	DNA microarray	3.58	Invasive ductal adenocarcinoma	-	17389914	-	-	-	Satisfies criteria in Supplementary Table S1, S2, S3 and S5
CEACAM1	carcinoembryonic antigen-related cell adhesion molecule 1 (biliary glycoprotein)	00191	RNA	DNA microarray	13	Invasive ductal adenocarcinoma	-	12750293	-	-	-	Satisfies criteria in Supplementary Table S1, S2, S3 and S5
CEACAM1	carcinoembryonic antigen-related cell adhesion molecule 1 (biliary glycoprotein)	00191	RNA	DNA microarray		Invasive ductal adenocarcinoma	-	17446843	-	-	-	Satisfies criteria in Supplementary Table S1, S2, S3 and S5
CEACAM1	carcinoembryonic antigen-related cell adhesion molecule 1 (biliary glycoprotein)	00191	RNA	RT-PCR		Invasive ductal adenocarcinoma	-	17446843	-	-	-	Satisfies criteria in Supplementary Table S1, S2, S3 and S5
CEACAM1	carcinoembryonic antigen-related cell adhesion molecule 1 (biliary glycoprotein)	00191	Protein	Immunohistochemistry		Invasive ductal adenocarcinoma	-	17446843	-	-	-	Satisfies criteria in Supplementary Table S1, S2, S3 and S5
CEACAM1	carcinoembryonic antigen-related cell adhesion molecule 1 (biliary glycoprotein)	00191	Protein	-	-	-	-	-	-	bile (2457922, 15084671); pancreatic juice (15473694)	-	Satisfies criteria in Supplementary Table S1, S2, S3 and S5
CEACAM1	carcinoembryonic antigen-related cell adhesion molecule 1 (biliary glycoprotein)	00191	Protein	-	-	-	-	-	-	tear (16901338); bile (2457922)	-	Satisfies criteria in Supplementary Table S1, S2, S3 and S5
CEACAM3	carcinoembryonic antigen-related cell adhesion molecule 3	16450	Protein	-	-	-	-	-	-	-	11708798	-
CEACAM3	carcinoembryonic antigen-related cell adhesion molecule 3	16450	RNA	DNA microarray	2.86	Invasive ductal adenocarcinoma	-	16103885	-	-	-	-
CEACAM3	carcinoembryonic antigen-related cell adhesion molecule 3	16450	Protein	-	-	-	-	-	-	plasma (16525410)	-	-
CEACAM5	carcinoembryonic antigen-related cell adhesion molecule 5	00274	Protein	-	-	-	-	-	-	-	10816511, 10931872	Satisfies criteria in Supplementary Table S1, S3, S4 and S5
CEACAM5	carcinoembryonic antigen-related cell adhesion molecule 5	00274	RNA	DNA microarray	52.4	Invasive ductal adenocarcinoma	-	12861384	-	-	-	Satisfies criteria in Supplementary Table S1, S3, S4 and S5
CEACAM5	carcinoembryonic antigen-related cell adhesion molecule 5	00274	RNA	DNA microarray	4.03	Invasive ductal adenocarcinoma	-	17085658	-	-	-	Satisfies criteria in Supplementary Table S1, S3, S4 and S5
CEACAM5	carcinoembryonic antigen-related cell adhesion molecule 5	00274	RNA	DNA microarray	59	Invasive ductal adenocarcinoma	-	12750293	-	-	-	Satisfies criteria in Supplementary Table S1, S3, S4 and S5
CEACAM5	carcinoembryonic antigen-related cell adhesion molecule 5	00274	RNA	DNA microarray	9	Invasive ductal adenocarcinoma	-	12651607	-	-	-	Satisfies criteria in Supplementary Table S1, S3, S4 and S5
CEACAM5	carcinoembryonic antigen-related cell adhesion molecule 5	00274	RNA	DNA microarray	8.96	Invasive ductal adenocarcinoma	-	16865675	-	-	-	Satisfies criteria in Supplementary Table S1, S3, S4 and S5
CEACAM5	carcinoembryonic antigen-related cell adhesion molecule 5	00274	RNA	DNA microarray	46	-	BxPC-3, MIA PaCa-2, CFPAC-1, HPAC, MPanc-96, SU.86.86, and SW1990	12750293	-	-	-	Satisfies criteria in Supplementary Table S1, S3, S4 and S5
CEACAM5	carcinoembryonic antigen-related cell adhesion molecule 5	00274	Protein	Immunohistochemistry		Invasive ductal adenocarcinoma	-	16103885	-	-	-	Satisfies criteria in Supplementary Table S1, S3, S4 and S5
CEACAM5	carcinoembryonic antigen-related cell adhesion molecule 5	00274	RNA	DNA microarray	2.73	Invasive ductal adenocarcinoma	-	16103885	-	-	-	Satisfies criteria in Supplementary Table S1, S3, S4 and S5
CEACAM5	carcinoembryonic antigen-related cell adhesion molecule 5	00274	RNA	DNA microarray	>=3	Invasive ductal adenocarcinoma	-	14695172	-	-	-	Satisfies criteria in Supplementary Table S1, S3, S4 and S5
CEACAM5	carcinoembryonic antigen-related cell adhesion molecule 5	00274	RNA	DNA microarray	14.84	Intraductal papillary mucinous neoplasms	-	14982844	-	-	-	Satisfies criteria in Supplementary Table S1, S3, S4 and S5
CEACAM5	carcinoembryonic antigen-related cell adhesion molecule 5	00274	RNA	DNA microarray	6.7	Chronic Pancreatitis	-	12861384	-	-	-	Satisfies criteria in Supplementary Table S1, S3, S4 and S5
CEACAM5	carcinoembryonic antigen-related cell adhesion molecule 5	00274	RNA	DNA microarray	2.19	Chronic Pancreatitis	-	15502644	-	-	-	Satisfies criteria in Supplementary Table S1, S3, S4 and S5
CEACAM5	carcinoembryonic antigen-related cell adhesion molecule 5	00274	RNA	DNA microarray	120	Invasive ductal adenocarcinoma	-	15502644	-	-	-	Satisfies criteria in Supplementary Table S1, S3, S4 and S5
CEACAM5	carcinoembryonic antigen-related cell adhesion molecule 5	00274	Protein	Immunohistochemistry		Invasive ductal adenocarcinoma	-	17201906	-	-	-	Satisfies criteria in Supplementary Table S1, S3, S4 and S5
CEACAM5	carcinoembryonic antigen-related cell adhesion molecule 5	00274	RNA	DNA microarray	8.62	Invasive ductal adenocarcinoma	-	17389914	-	-	-	Satisfies criteria in Supplementary Table S1, S3, S4 and S5
CEACAM5	carcinoembryonic antigen-related cell adhesion molecule 5	00274	Protein	-	-	-	-	-	-	pancreatic juice (15473694); saliva (16740002); plasma (14718574); serum (12237895)	-	Satisfies criteria in Supplementary Table S1, S3, S4 and S5
CEACAM6	carcinoembryonic antigen-related cell adhesion molecule 6 (non-specific cross reacting antigen)	01233	Protein	-	-	-	-	-	-	-	15729073	Satisfies criteria in Supplementary Table S1, S2, S3, S4 and S5
CEACAM6	carcinoembryonic antigen-related cell adhesion molecule 6 (non-specific cross reacting antigen)	01233	Protein	-	-	-	-	-	-	-	3128509, 3220478	Satisfies criteria in Supplementary Table S1, S2, S3, S4 and S5
CEACAM6	carcinoembryonic antigen-related cell adhesion molecule 6 (non-specific cross reacting antigen)	01233	Protein	-	-	-	-	-	7591230	-	-	Satisfies criteria in Supplementary Table S1, S2, S3, S4 and S5
CEACAM6	carcinoembryonic antigen-related cell adhesion molecule 6 (non-specific cross reacting antigen)	01233	RNA	DNA microarray	23.6	Chronic Pancreatitis	-	12861384	-	-	-	Satisfies criteria in Supplementary Table S1, S2, S3, S4 and S5
CEACAM6	carcinoembryonic antigen-related cell adhesion molecule 6 (non-specific cross reacting antigen)	01233	RNA	Northern blot		-	SK-PC-l and IMIM-PC-2	8641471	-	-	-	Satisfies criteria in Supplementary Table S1, S2, S3, S4 and S5
CEACAM6	carcinoembryonic antigen-related cell adhesion molecule 6 (non-specific cross reacting antigen)	01233	Protein	Immunohistochemistry		PanIN-3; Invasive ductal adenocarcinoma	-	15729073	-	-	-	Satisfies criteria in Supplementary Table S1, S2, S3, S4 and S5
CEACAM6	carcinoembryonic antigen-related cell adhesion molecule 6 (non-specific cross reacting antigen)	01233	RNA	DNA microarray	>=3	Invasive ductal adenocarcinoma	-	14695172	-	-	-	Satisfies criteria in Supplementary Table S1, S2, S3, S4 and S5
CEACAM6	carcinoembryonic antigen-related cell adhesion molecule 6 (non-specific cross reacting antigen)	01233	RNA	RT-PCR		Invasive ductal adenocarcinoma	-	9172000	-	-	-	Satisfies criteria in Supplementary Table S1, S2, S3, S4 and S5
CEACAM6	carcinoembryonic antigen-related cell adhesion molecule 6 (non-specific cross reacting antigen)	01233	RNA	SAGE		-	Cell lines	11830538	-	-	-	Satisfies criteria in Supplementary Table S1, S2, S3, S4 and S5
CEACAM6	carcinoembryonic antigen-related cell adhesion molecule 6 (non-specific cross reacting antigen)	01233	RNA	SAGE		-	-	15477757	-	-	-	Satisfies criteria in Supplementary Table S1, S2, S3, S4 and S5
CEACAM6	carcinoembryonic antigen-related cell adhesion molecule 6 (non-specific cross reacting antigen)	01233	Protein	Immunohistochemistry		Invasive ductal adenocarcinoma	-	17201906	-	-	-	Satisfies criteria in Supplementary Table S1, S2, S3, S4 and S5
CEACAM6	carcinoembryonic antigen-related cell adhesion molecule 6 (non-specific cross reacting antigen)	01233	RNA	DNA microarray	9.79	Invasive ductal adenocarcinoma	-	16865675	-	-	-	Satisfies criteria in Supplementary Table S1, S2, S3, S4 and S5
CEACAM6	carcinoembryonic antigen-related cell adhesion molecule 6 (non-specific cross reacting antigen)	01233	RNA	DNA microarray	182	Invasive ductal adenocarcinoma	-	12750293	-	-	-	Satisfies criteria in Supplementary Table S1, S2, S3, S4 and S5
CEACAM6	carcinoembryonic antigen-related cell adhesion molecule 6 (non-specific cross reacting antigen)	01233	RNA	SAGE		Invasive ductal adenocarcinoma	-	11830538	-	-	-	Satisfies criteria in Supplementary Table S1, S2, S3, S4 and S5
CEACAM6	carcinoembryonic antigen-related cell adhesion molecule 6 (non-specific cross reacting antigen)	01233	RNA	RT-PCR		-	Cell lines	11830538	-	-	-	Satisfies criteria in Supplementary Table S1, S2, S3, S4 and S5
CEACAM6	carcinoembryonic antigen-related cell adhesion molecule 6 (non-specific cross reacting antigen)	01233	RNA	DNA microarray	50.2	Invasive ductal adenocarcinoma	-	12861384	-	-	-	Satisfies criteria in Supplementary Table S1, S2, S3, S4 and S5
CEACAM6	carcinoembryonic antigen-related cell adhesion molecule 6 (non-specific cross reacting antigen)	01233	RNA	Northern blot		Invasive ductal adenocarcinoma	-	9172000	-	-	-	Satisfies criteria in Supplementary Table S1, S2, S3, S4 and S5
CEACAM6	carcinoembryonic antigen-related cell adhesion molecule 6 (non-specific cross reacting antigen)	01233	RNA	DNA microarray	91	-	BxPC-3, MIA PaCa-2, CFPAC-1, HPAC, MPanc-96, SU.86.86, and SW1990	12750293	-	-	-	Satisfies criteria in Supplementary Table S1, S2, S3, S4 and S5
CEACAM6	carcinoembryonic antigen-related cell adhesion molecule 6 (non-specific cross reacting antigen)	01233	RNA	SAGE		Invasive ductal adenocarcinoma	-	15477757	-	-	-	Satisfies criteria in Supplementary Table S1, S2, S3, S4 and S5
CEACAM6	carcinoembryonic antigen-related cell adhesion molecule 6 (non-specific cross reacting antigen)	01233	Protein	-	-	-	-	-	-	pancreatic juice (15473694); saliva (16740002)	-	Satisfies criteria in Supplementary Table S1, S2, S3, S4 and S5
CEACAM6	carcinoembryonic antigen-related cell adhesion molecule 6 (non-specific cross reacting antigen)	01233	Protein	-	-	-	-	-	-	pancreatic juice (15473694); saliva (16740002); urine (16948836)	-	Satisfies criteria in Supplementary Table S1, S2, S3, S4 and S5
CEACAM7	carcinoembryonic antigen-related cell adhesion molecule 7	07629	Protein	-	-	-	-	-	-	-	7806520	-
CEACAM7	carcinoembryonic antigen-related cell adhesion molecule 7	07629	RNA	DNA microarray	4.36	Invasive ductal adenocarcinoma	-	17389914	-	-	-	-
CEACAM7	carcinoembryonic antigen-related cell adhesion molecule 7	07629	RNA	DNA microarray		Invasive ductal adenocarcinoma	-	12824920	-	-	-	-
CEACAM7	carcinoembryonic antigen-related cell adhesion molecule 7	07629	RNA	RT-PCR		Invasive ductal adenocarcinoma	-	12824920	-	-	-	-
CEBPB	CCAAT/enhancer binding protein (C/EBP), beta	01801	RNA	DNA microarray	2.1	Invasive ductal adenocarcinoma	-	15867264	-	-	-	-
CEBPB	CCAAT/enhancer binding protein (C/EBP), beta	01801	Protein	-	-	-	-	-	-	serum (12543931)	-	-
CEBPZ	CCAAT/enhancer binding protein zeta	09875	Protein	ICAT	2.04	Invasive ductal adenocarcinoma	-	16230073	-	-	-	-
CEBPZ	CCAAT/enhancer binding protein zeta	09875	Protein	-	-	-	-	-	-	plasma (16525410)	-	-
CELSR1	cadherin, EGF LAG seven-pass G-type receptor 1 (flamingo homolog, Drosophila)	05160	RNA	DNA microarray	4.84	Invasive ductal adenocarcinoma	-	14695172	-	-	-	-
CELSR1	cadherin, EGF LAG seven-pass G-type receptor 1 (flamingo homolog, Drosophila)	05160	Protein	-	-	-	-	-	-	plasma (16525410)	-	-
CELSR3	cadherin, EGF LAG seven-pass G-type receptor 3 (flamingo homolog, Drosophila)	09179	Protein	-	-	-	-	-	-	-	10790539, 15203201	-
CELSR3	cadherin, EGF LAG seven-pass G-type receptor 3 (flamingo homolog, Drosophila)	09179	RNA	DNA microarray		Invasive ductal adenocarcinoma	-	14695172	-	-	-	-
CELSR3	cadherin, EGF LAG seven-pass G-type receptor 3 (flamingo homolog, Drosophila)	09179	RNA	DNA microarray	>5	Invasive ductal adenocarcinoma	-	14767473	-	-	-	-
CELSR3	cadherin, EGF LAG seven-pass G-type receptor 3 (flamingo homolog, Drosophila)	09179	Protein	-	-	-	-	-	-	plasma (16525410)	-	-
CENPA	centromere protein A	00313	RNA	DNA microarray	3.25	Invasive ductal adenocarcinoma	-	15548371	-	-	-	-
CENPF	centromere protein F, 350/400ka (mitosin)	02582	Protein	Immunohistochemistry		Invasive ductal adenocarcinoma	-	15897887	-	-	-	-
CENPF	centromere protein F, 350/400ka (mitosin)	02582	RNA	DNA microarray	4.77	Invasive ductal adenocarcinoma	-	15548371	-	-	-	-
CENPF	centromere protein F, 350/400ka (mitosin)	02582	Protein	Immunohistochemistry		Invasive ductal adenocarcinoma	-	15548371	-	-	-	-
CENPF	centromere protein F, 350/400ka (mitosin)	02582	Protein	-	-	-	-	-	-	plasma (16525410)	-	-
CENPM	centromere protein M	12798	RNA	DNA microarray	18.15	Invasive ductal adenocarcinoma	-	15548371	-	-	-	-
CENTB2	centaurin, beta 2	09681	Protein	Western blot	2.33	Invasive ductal adenocarcinoma	-	16285947	-	-	-	-
CEP170	centrosomal protein 170kDa	17172	RNA	DNA microarray	5.45	Invasive ductal adenocarcinoma	-	11943709	-	-	-	Satisfies criteria in Supplementary Table S4
CEP170	centrosomal protein 170kDa	17172	RNA	DNA microarray	5.45	-	AsPc1, BxPc3, CAPAN1, CAPAN2, CFPAC1, COLO357, Hs766T, MiaPaCa2, Panc-1, and Su86.86	11943709	-	-	-	Satisfies criteria in Supplementary Table S4
CEP170	centrosomal protein 170kDa	17172	RNA	DNA microarray	3.09	Intraductal papillary mucinous neoplasm with an associated invasive carcinoma	-	14982844	-	-	-	Satisfies criteria in Supplementary Table S4
CEP55	centrosomal protein 55kDa	12569	RNA	DNA microarray	9.57	Intraductal papillary mucinous neoplasms	-	14982844	-	-	-	Satisfies criteria in Supplementary Table S4
CEP55	centrosomal protein 55kDa	12569	RNA	DNA microarray	9.03	Invasive ductal adenocarcinoma	-	15548371	-	-	-	Satisfies criteria in Supplementary Table S4
CEP55	centrosomal protein 55kDa	12569	RNA	DNA microarray	>5	Invasive ductal adenocarcinoma	-	14767473	-	-	-	Satisfies criteria in Supplementary Table S4
CETN1	centrin, EF-hand protein, 1	04425	RNA	DNA microarray	6.93	Invasive ductal adenocarcinoma	-	12861384	-	-	-	-
CETN2	centrin, EF-hand protein, 2	02051	RNA	DNA microarray	32.06	Intraductal papillary mucinous neoplasms	-	12000726	-	-	-	Satisfies criteria in Supplementary Table S4
CFB	complement factor B	00718	Protein	-	-	-	-	-	16188874,9213252,16212428	-	-	Satisfies criteria in Supplementary Table S5
CFB	complement factor B	00718	Protein	ICAT	5.56	Chronic Pancreatitis	-	17496331	-	-	-	Satisfies criteria in Supplementary Table S5
CFB	complement factor B	00718	Protein	ICAT	2.08	Invasive ductal adenocarcinoma	-	16230073	-	-	-	Satisfies criteria in Supplementary Table S5
CFB	complement factor B	00718	Protein	-	-	-	-	-	-	cerebrospinal fluid (16823975, 18052119); hemodialysis fluid (15723814); seminal plasma (16709260); plasma (16525410); serum (12543931, 16212428, 16188874)	-	Satisfies criteria in Supplementary Table S5
CFB	complement factor B	00718	Protein	-	-	-	-	-	-	bile (15084671); cerebrospinal fluid (16823975); tear (16901338); pancreatic juice (15473694); plasma (16525410); serum (12543931, 16188874)	-	Satisfies criteria in Supplementary Table S5
CFDP1	craniofacial development protein 1	16282	RNA	DNA microarray	3.4	Chronic Pancreatitis	Stroma, not otherwise specified	15791284	-	-	-	Satisfies criteria in Supplementary Table S5 and S6
CFDP1	craniofacial development protein 1	16282	RNA	DNA microarray	4	Invasive ductal adenocarcinoma	Stroma, not otherwise specified	15791284	-	-	-	Satisfies criteria in Supplementary Table S5 and S6
CFH	complement factor H	00601	RNA	DNA microarray	3.16	Endocrine Neoplasms	-	17389914	-	-	-	Satisfies criteria in Supplementary Table S5 and S7
CFH	complement factor H	00601	Protein	ICAT	2.78	Chronic Pancreatitis	-	17496331	-	-	-	Satisfies criteria in Supplementary Table S5 and S7
CFH	complement factor H	00601	Protein	-	-	-	-	-	-	plasma (6215918, 16525410); serum (12543931, 16188874, 2968404); cerebrospinal fluid (16823975)	-	Satisfies criteria in Supplementary Table S5 and S7
CFHR1	complement factor H-related 1	00602	RNA	DNA microarray	12.5	Invasive ductal adenocarcinoma	-	12861384	-	-	-	Satisfies criteria in Supplementary Table S5
CFHR1	complement factor H-related 1	00602	RNA	DNA microarray	7.5	Chronic Pancreatitis	-	12861384	-	-	-	Satisfies criteria in Supplementary Table S5
CFHR1	complement factor H-related 1	00602	Protein	-	-	-	-	-	-	plasma (16525410); serum (12543931, 16188874); cerebrospinal fluid (16823975, 18052119)	-	Satisfies criteria in Supplementary Table S5
CFL1	cofilin 1 (non-muscle)	03261	Protein	-	-	-	-	-	-	-	11090694	Satisfies criteria in Supplementary Table S3 and S5
CFL1	cofilin 1 (non-muscle)	03261	RNA	DNA microarray	>5	Invasive ductal adenocarcinoma	-	14767473	-	-	-	Satisfies criteria in Supplementary Table S3 and S5
CFL1	cofilin 1 (non-muscle)	03261	Protein	ICAT	2.63	Chronic Pancreatitis	-	17496331	-	-	-	Satisfies criteria in Supplementary Table S3 and S5
CFL1	cofilin 1 (non-muscle)	03261	Protein	ICAT	2.05	Invasive ductal adenocarcinoma	-	16230073	-	-	-	Satisfies criteria in Supplementary Table S3 and S5
CFL1	cofilin 1 (non-muscle)	03261	Protein	-	-	-	-	-	-	cerebrospinal fluid (16823975, 18052119); pancreatic juice (15473694); hemodialysis fluid (15723814); seminal plasma (16709260); plasma (14718574); serum (16188874)	-	Satisfies criteria in Supplementary Table S3 and S5
CFL1	cofilin 1 (non-muscle)	03261	Protein	-	-	-	-	-	-	tear (16901338); plasma (14718574); serum (16188874); cerebrospinal fluid (16823975)	-	Satisfies criteria in Supplementary Table S3 and S5
CGB	chorionic gonadotropin, beta polypeptide	00343	RNA	RT-PCR		Invasive ductal adenocarcinoma	-	10699892	-	-	-	-
CGB	chorionic gonadotropin, beta polypeptide	00343	Protein	Other assays		Invasive ductal adenocarcinoma	-	1377600	-	-	-	-
CGB	chorionic gonadotropin, beta polypeptide	00343	RNA	RT-PCR		-	AsPC-1, BxCP-3, CFPAC-1, Colo-357, HPAF-II, HCG-25, Hs 766T, Mia PaCa-2, Panc-1	10699892	-	-	-	-
CGB	chorionic gonadotropin, beta polypeptide	00343	Protein	Immunohistochemistry		Invasive ductal adenocarcinoma	-	11422478	-	-	-	-
CGB	chorionic gonadotropin, beta polypeptide	00343	Protein	-	-	-	-	-	-	serum (1377600)	-	-
CHCHD3	coiled-coil-helix-coiled-coil-helix domain containing 3	13044	RNA	DNA microarray	2.07	PanIN-3	-	16103885	-	-	-	Satisfies criteria in Supplementary Table S4
CHD9	chromodomain helicase DNA binding protein 9	08570	RNA	DNA microarray	5.98	Invasive ductal adenocarcinoma	-	16103885	-	-	-	-
CHEK1	CHK1 checkpoint homolog (S. pombe)	04356	RNA	DNA microarray	4.48	Intraductal papillary mucinous neoplasm with an associated invasive carcinoma	-	14982844	-	-	-	Satisfies criteria in Supplementary Table S4
CHEK1	CHK1 checkpoint homolog (S. pombe)	04356	Protein	-	-	-	-	-	-	plasma (16525410)	-	Satisfies criteria in Supplementary Table S4
CHGA	chromogranin A (parathyroid secretory protein 1)	07170	Protein	Immunohistochemistry		Endocrine Neoplasms	-	12771991	-	-	-	Satisfies criteria in Supplementary Table S7
CHGA	chromogranin A (parathyroid secretory protein 1)	07170	Protein	Immunohistochemistry		Invasive ductal adenocarcinoma; Adenosquamous carcinoma	-	12142735	-	-	-	Satisfies criteria in Supplementary Table S7
CHGA	chromogranin A (parathyroid secretory protein 1)	07170	Protein	Immunohistochemistry		Endocrine Neoplasms	-	10697270	-	-	-	Satisfies criteria in Supplementary Table S7
CHGA	chromogranin A (parathyroid secretory protein 1)	07170	Protein	-	-	-	-	-	-	cerebrospinal fluid (18052119, 16199891)	-	Satisfies criteria in Supplementary Table S7
CHI3L1	chitinase 3-like 1 (cartilage glycoprotein-39)	03314	Protein	-	-	-	-	-	8245017	-	-	Satisfies criteria in Supplementary Table S1, S2, S5 and S6
CHI3L1	chitinase 3-like 1 (cartilage glycoprotein-39)	03314	Protein	Immunohistochemistry		Invasive ductal adenocarcinoma	Stroma, not otherwise specified	15791284	-	-	-	Satisfies criteria in Supplementary Table S1, S2, S5 and S6
CHI3L1	chitinase 3-like 1 (cartilage glycoprotein-39)	03314	RNA	DNA microarray	18.2	Invasive ductal adenocarcinoma	Stroma, not otherwise specified	15791284	-	-	-	Satisfies criteria in Supplementary Table S1, S2, S5 and S6
CHI3L1	chitinase 3-like 1 (cartilage glycoprotein-39)	03314	Protein	ELISA		Invasive ductal adenocarcinoma; Chronic Pancreatitis	-	15791284	-	-	-	Satisfies criteria in Supplementary Table S1, S2, S5 and S6
CHI3L1	chitinase 3-like 1 (cartilage glycoprotein-39)	03314	RNA	DNA microarray	3	Invasive ductal adenocarcinoma	-	16103885	-	-	-	Satisfies criteria in Supplementary Table S1, S2, S5 and S6
CHI3L1	chitinase 3-like 1 (cartilage glycoprotein-39)	03314	RNA	RT-PCR		Invasive ductal adenocarcinoma; Chronic Pancreatitis	Stroma, not otherwise specified	15791284	-	-	-	Satisfies criteria in Supplementary Table S1, S2, S5 and S6
CHI3L1	chitinase 3-like 1 (cartilage glycoprotein-39)	03314	Protein	-	-	-	-	-	-	hemodialysis fluid (15723814); serum (10515841, 18003958, 12124825, 12069012, 15791284); cerebrospinal fluid (18052119)	-	Satisfies criteria in Supplementary Table S1, S2, S5 and S6
CHL1	cell adhesion molecule with homology to L1CAM (close homolog of L1)	07598	Protein	-	-	-	-	-	-	-	9799093	Satisfies criteria in Supplementary Table S3 and S5
CHL1	cell adhesion molecule with homology to L1CAM (close homolog of L1)	07598	Protein	ICAT	34.5	Chronic Pancreatitis	-	17198186	-	-	-	Satisfies criteria in Supplementary Table S3 and S5
CHL1	cell adhesion molecule with homology to L1CAM (close homolog of L1)	07598	Protein	Immunohistochemistry		Mucinous cystic neoplasms	Fibroblasts	15489895	-	-	-	Satisfies criteria in Supplementary Table S3 and S5
CHL1	cell adhesion molecule with homology to L1CAM (close homolog of L1)	07598	RNA	RT-PCR	16.1	Mucinous cystic neoplasms	Fibroblasts	15489895	-	-	-	Satisfies criteria in Supplementary Table S3 and S5
CHL1	cell adhesion molecule with homology to L1CAM (close homolog of L1)	07598	RNA	DNA microarray	15.5	Mucinous cystic neoplasms	Fibroblasts	15489895	-	-	-	Satisfies criteria in Supplementary Table S3 and S5
CHL1	cell adhesion molecule with homology to L1CAM (close homolog of L1)	07598	Protein	-	-	-	-	-	-	plasma (16525410); cerebrospinal fluid (18052119)	-	Satisfies criteria in Supplementary Table S3 and S5
CHMP1A	chromatin modifying protein 1A	01237	RNA	RT-PCR		Invasive ductal adenocarcinoma	-	16103885	-	-	-	Satisfies criteria in Supplementary Table S4
CHMP1A	chromatin modifying protein 1A	01237	RNA	DNA microarray	4.02	Invasive ductal adenocarcinoma	-	16103885	-	-	-	Satisfies criteria in Supplementary Table S4
CHMP1A	chromatin modifying protein 1A	01237	RNA	DNA microarray	>5	Invasive ductal adenocarcinoma	-	14767473	-	-	-	Satisfies criteria in Supplementary Table S4
CHMP1A	chromatin modifying protein 1A	01237	RNA	RT-PCR		PanIN-3	-	16103885	-	-	-	Satisfies criteria in Supplementary Table S4
CHMP1A	chromatin modifying protein 1A	01237	RNA	DNA microarray	3.95	PanIN-3	-	16103885	-	-	-	Satisfies criteria in Supplementary Table S4
CHMP1A	chromatin modifying protein 1A	01237	RNA	RT-PCR		PanIN-2	-	16103885	-	-	-	Satisfies criteria in Supplementary Table S4
CHMP1A	chromatin modifying protein 1A	01237	RNA	DNA microarray	3.62	PanIN-2	-	16103885	-	-	-	Satisfies criteria in Supplementary Table S4
CHN1	chimerin 1	00319	RNA	DNA microarray	>2	Invasive ductal adenocarcinoma; Chronic Pancreatitis	Stroma, not otherwise specified	15502640	-	-	-	Satisfies criteria in Supplementary Table S5 and S6
CHSY1	carbohydrate (chondroitin) synthase 1	10493	RNA	DNA microarray	>5	Invasive ductal adenocarcinoma	-	14767473	-	-	-	-
CHSY1	carbohydrate (chondroitin) synthase 1	10493	Protein	-	-	-	-	-	-	-	-	-
CHUK	conserved helix-loop-helix ubiquitous kinase	02811	Protein	Immunohistochemistry		Invasive ductal adenocarcinoma; Chronic Pancreatitis	-	15166955	-	-	-	Satisfies criteria in Supplementary Table S5
CIAP1	-	-	RNA	RT-PCR		-	ASPC-1, BxPc-3, Capan-1, T3M4, MiaPaCa-2 and Panc-1	16775116	-	-	-	Satisfies criteria in Supplementary Table S5
CIAP1	-	-	RNA	RT-PCR	2.4	Invasive ductal adenocarcinoma	-	16775116	-	-	-	Satisfies criteria in Supplementary Table S5
CIAP1	-	-	RNA	RT-PCR	1.9	Chronic Pancreatitis	-	1677116	-	-	-	Satisfies criteria in Supplementary Table S5
CIAP2	-	-	Protein	Immunohistochemistry		Pancreatic intraepithelial neoplasia (PanIN); Invasive ductal adenocarcinoma; Serous cystadenocarcinoma	-	16775116	-	-	-	Satisfies criteria in Supplementary Table S4 and S7
CIB1	calcium and integrin binding 1 (calmyrin)	03800	RNA	DNA microarray	2.83	PanIN-3	-	16103885	-	-	-	Satisfies criteria in Supplementary Table S4
CIB1	calcium and integrin binding 1 (calmyrin)	03800	RNA	DNA microarray	5.51	Intraductal papillary mucinous neoplasms	-	14982844	-	-	-	Satisfies criteria in Supplementary Table S4
CIZ1	CDKN1A interacting zinc finger protein 1	13061	RNA	DNA microarray	6.89	Intraductal papillary mucinous neoplasms	-	14982844	-	-	-	Satisfies criteria in Supplementary Table S4
CIZ1	CDKN1A interacting zinc finger protein 1	13061	RNA	DNA microarray	12.06	Intraductal papillary mucinous neoplasms	-	14982844	-	-	-	Satisfies criteria in Supplementary Table S4
CKS1B	CDC28 protein kinase regulatory subunit 1B	00299	RNA	DNA microarray	5.09	Intraductal papillary mucinous neoplasms	-	14982844	-	-	-	Satisfies criteria in Supplementary Table S4
CKS1B	CDC28 protein kinase regulatory subunit 1B	00299	RNA	DNA microarray	10	-	BxPC-3, MIA PaCa-2, CFPAC-1, HPAC, MPanc-96, SU.86.86, and SW1990	12750293	-	-	-	Satisfies criteria in Supplementary Table S4
CKS1B	CDC28 protein kinase regulatory subunit 1B	00299	RNA	DNA microarray	5	Invasive ductal adenocarcinoma	-	12651607	-	-	-	Satisfies criteria in Supplementary Table S4
CKS1B	CDC28 protein kinase regulatory subunit 1B	00299	RNA	DNA microarray	>5	Invasive ductal adenocarcinoma	-	14767473	-	-	-	Satisfies criteria in Supplementary Table S4
CKS1B	CDC28 protein kinase regulatory subunit 1B	00299	RNA	DNA microarray	6	Invasive ductal adenocarcinoma	-	12750293	-	-	-	Satisfies criteria in Supplementary Table S4
CKS1B	CDC28 protein kinase regulatory subunit 1B	00299	RNA	DNA microarray	9.02	-	Cell lines	12651607	-	-	-	Satisfies criteria in Supplementary Table S4
CKS2	CDC28 protein kinase regulatory subunit 2	00300	RNA	DNA microarray	>5	Invasive ductal adenocarcinoma	-	14767473	-	-	-	-
CKS2	CDC28 protein kinase regulatory subunit 2	00300	RNA	DNA microarray	5.45	Invasive ductal adenocarcinoma	-	15548371	-	-	-	-
CKS2	CDC28 protein kinase regulatory subunit 2	00300	RNA	DNA microarray	11.48	-	AsPC-1, BxPC-3 , Capan-1 Capan-2 , and HPAF	12942322	-	-	-	-
CLCN3	chloride channel 3	02785	Protein	-	-	-	-	-	-	-	11306429, 11274166, 12843258	Satisfies criteria in Supplementary Table S4
CLCN3	chloride channel 3	02785	RNA	DNA microarray	2.03	PanIN-3	-	16103885	-	-	-	Satisfies criteria in Supplementary Table S4
CLDN1	claudin 1	04760	Protein	-	-	-	-	-	-	-	9931503, 11939410, 9647647, 11382769, 12067061	-
CLDN1	claudin 1	04760	RNA	DNA microarray	5.61	-	AsPc1, BxPc3, CAPAN1, CAPAN2, CFPAC1, COLO357, Hs766T, MiaPaCa2, Panc-1, and Su86.86	11943709	-	-	-	-
CLDN1	claudin 1	04760	RNA	DNA microarray	5.61	Invasive ductal adenocarcinoma	-	11943709	-	-	-	-
CLDN15	claudin 15	13065	Protein	-	-	-	-	-	-	-	11912246, 11095601, 12475568, 13129853, 12055082	-
CLDN15	claudin 15	13065	RNA	DNA microarray	3.9	Mucinous cystic neoplasms	Fibroblasts	15489895	-	-	-	-
CLDN16	claudin 16	04906	Protein	-	-	-	-	-	-	-	16508790, 16234325	Satisfies criteria in Supplementary Table S4
CLDN16	claudin 16	04906	RNA	DNA microarray	2.32	PanIN-3	-	16103885	-	-	-	Satisfies criteria in Supplementary Table S4
CLDN18	claudin 18	13066	Protein	-	-	-	-	-	-	-	11585919, 18223320	Satisfies criteria in Supplementary Table S3 and S4
CLDN18	claudin 18	13066	Protein	Immunohistochemistry		PanIN-1A and PanIN-1B; PanIN-2; PanIN-3; Invasive ductal adenocarcinoma	-	18223320	-	-	-	Satisfies criteria in Supplementary Table S3 and S4
CLDN18	claudin 18	13066	RNA	DNA microarray	25.77	Intraductal papillary mucinous neoplasms	-	14982844	-	-	-	Satisfies criteria in Supplementary Table S3 and S4
CLDN18	claudin 18	13066	RNA	DNA microarray	4.75	Invasive ductal adenocarcinoma	-	14695172	-	-	-	Satisfies criteria in Supplementary Table S3 and S4
CLDN18	claudin 18	13066	RNA	DNA microarray	12.91	Invasive ductal adenocarcinoma	-	17389914	-	-	-	Satisfies criteria in Supplementary Table S3 and S4
CLDN2	claudin 2	06471	Protein	-	-	-	-	-	-	-	9647647	-
CLDN2	claudin 2	06471	RNA	DNA microarray	2.35	Invasive ductal adenocarcinoma	-	16103885	-	-	-	-
CLDN4	claudin 4	04218	Protein	-	-	-	-	-	-	-	14983936, 9087440	Satisfies criteria in Supplementary Table S1, S3 and S4
CLDN4	claudin 4	04218	Protein	Immunohistochemistry		Intraductal papillary mucinous neoplasm with an associated invasive carcinoma	-	14982844	-	-	-	Satisfies criteria in Supplementary Table S1, S3 and S4
CLDN4	claudin 4	04218	RNA	DNA microarray	5.09	Intraductal papillary mucinous neoplasm with an associated invasive carcinoma	-	14982844	-	-	-	Satisfies criteria in Supplementary Table S1, S3 and S4
CLDN4	claudin 4	04218	RNA	DNA microarray	3.63	Invasive ductal adenocarcinoma	-	17389914	-	-	-	Satisfies criteria in Supplementary Table S1, S3 and S4
CLDN4	claudin 4	04218	Protein	Immunohistochemistry		Invasive ductal adenocarcinoma	-	11522752	-	-	-	Satisfies criteria in Supplementary Table S1, S3 and S4
CLDN4	claudin 4	04218	RNA	Northern blot		Invasive ductal adenocarcinoma	-	11522752	-	-	-	Satisfies criteria in Supplementary Table S1, S3 and S4
CLDN4	claudin 4	04218	RNA	Northern blot		-	PANC-1, Capan-1, Capan-2, MiaPaCa-2, Patu8988s, Patu8988t, IMIM-PC1, and IMIM-PC2	11522752	-	-	-	Satisfies criteria in Supplementary Table S1, S3 and S4
CLDN4	claudin 4	04218	RNA	SAGE		Invasive ductal adenocarcinoma	-	12000726	-	-	-	Satisfies criteria in Supplementary Table S1, S3 and S4
CLDN4	claudin 4	04218	Protein	Immunohistochemistry		Invasive ductal adenocarcinoma; Pancreatic intraepithelial neoplasia (PanIN)	-	14983936	-	-	-	Satisfies criteria in Supplementary Table S1, S3 and S4
CLDN4	claudin 4	04218	RNA	SAGE		Invasive ductal adenocarcinoma	-	11830538	-	-	-	Satisfies criteria in Supplementary Table S1, S3 and S4
CLDN4	claudin 4	04218	RNA	SAGE		-	Cell lines	11830538	-	-	-	Satisfies criteria in Supplementary Table S1, S3 and S4
CLDN4	claudin 4	04218	RNA	DNA microarray	2.05	Invasive ductal adenocarcinoma	-	16103885	-	-	-	Satisfies criteria in Supplementary Table S1, S3 and S4
CLDN4	claudin 4	04218	RNA	DNA microarray	3.2	Invasive ductal adenocarcinoma	-	12651607	-	-	-	Satisfies criteria in Supplementary Table S1, S3 and S4
CLDN4	claudin 4	04218	RNA	RT-PCR		-	Cell lines	12651607	-	-	-	Satisfies criteria in Supplementary Table S1, S3 and S4
CLDN4	claudin 4	04218	RNA	DNA microarray	10.05	Intraductal papillary mucinous neoplasms	-	12000726	-	-	-	Satisfies criteria in Supplementary Table S1, S3 and S4
CLDN5	claudin 5 (transmembrane protein deleted in velocardiofacial syndrome)	03654	Protein	-	-	-	-	-	-	-	9192844	-
CLDN5	claudin 5 (transmembrane protein deleted in velocardiofacial syndrome)	03654	RNA	DNA microarray	2.63	Invasive ductal adenocarcinoma	-	16103885	-	-	-	-
CLEC2B	C-type lectin domain family 2, member B	09129	Protein	-	-	-	-	-	-	-	9038101	Satisfies criteria in Supplementary Table S5
CLEC2B	C-type lectin domain family 2, member B	09129	RNA	DNA microarray	1.9	Chronic Pancreatitis	-	12861384	-	-	-	Satisfies criteria in Supplementary Table S5
CLEC2B	C-type lectin domain family 2, member B	09129	RNA	DNA microarray	13.9	Invasive ductal adenocarcinoma	-	12861384	-	-	-	Satisfies criteria in Supplementary Table S5
CLEC3B	C-type lectin domain family 3, member B	01759	Protein	ICAT	2.29	Invasive ductal adenocarcinoma	-	16230073	-	-	-	-
CLEC3B	C-type lectin domain family 3, member B	01759	Protein	-	-	-	-	-	-	cerebrospinal fluid (16823975, 18052119); hemodialysis fluid (15723814); seminal plasma (16709260); plasma (16525410, 3009181); serum (16188874)	-	-
CLEC4A	C-type lectin domain family 4, member A	05604	Protein	-	-	-	-	-	-	-	14550269, 10438934	Satisfies criteria in Supplementary Table S5 and S6
CLEC4A	C-type lectin domain family 4, member A	05604	RNA	DNA microarray	7.5	Chronic Pancreatitis	Stroma, not otherwise specified	15791284	-	-	-	Satisfies criteria in Supplementary Table S5 and S6
CLEC4A	C-type lectin domain family 4, member A	05604	RNA	DNA microarray	10.6	Invasive ductal adenocarcinoma	Stroma, not otherwise specified	15791284	-	-	-	Satisfies criteria in Supplementary Table S5 and S6
CLIC1	chloride intracellular channel 1	04188	Protein	-	-	-	-	-	16215274	-	-	Satisfies criteria in Supplementary Table S2 and S4
CLIC1	chloride intracellular channel 1	04188	Protein	SILAC	5.6	-	Panc1	16215274	-	-	-	Satisfies criteria in Supplementary Table S2 and S4
CLIC1	chloride intracellular channel 1	04188	RNA	DNA microarray	5.59	Intraductal papillary mucinous neoplasms	-	14982844	-	-	-	Satisfies criteria in Supplementary Table S2 and S4
CLIC1	chloride intracellular channel 1	04188	Protein	-	-	-	-	-	-	tear (16901338); seminal plasma (16709260); cerebrospinal fluid (18052119); hemodialysis fluid (15723814)	-	Satisfies criteria in Supplementary Table S2 and S4
CLIC3	chloride intracellular channel 3	05941	RNA	DNA microarray	22.27	Intraductal papillary mucinous neoplasms	-	14982844	-	-	-	Satisfies criteria in Supplementary Table S4
CLIC3	chloride intracellular channel 3	05941	RNA	DNA microarray	4.32	Invasive ductal adenocarcinoma	-	14695172	-	-	-	Satisfies criteria in Supplementary Table S4
CLIC4	chloride intracellular channel 4	05943	Protein	ICAT	3.68	Invasive ductal adenocarcinoma	-	16230073	-	-	-	Satisfies criteria in Supplementary Table S5 and S6
CLIC4	chloride intracellular channel 4	05943	RNA	DNA microarray	3.6	Invasive ductal adenocarcinoma	Stroma, not otherwise specified	15791284	-	-	-	Satisfies criteria in Supplementary Table S5 and S6
CLIC4	chloride intracellular channel 4	05943	RNA	DNA microarray	5.5	Chronic Pancreatitis	Stroma, not otherwise specified	15791284	-	-	-	Satisfies criteria in Supplementary Table S5 and S6
CLINT1	clathrin interactor 1	06273	RNA	DNA microarray	6.2	Invasive ductal adenocarcinoma	Stroma, not otherwise specified	15791284	-	-	-	Satisfies criteria in Supplementary Table S5 and S6
CLINT1	clathrin interactor 1	06273	RNA	DNA microarray	14.4	Chronic Pancreatitis	Stroma, not otherwise specified	15791284	-	-	-	Satisfies criteria in Supplementary Table S5 and S6
CLINT1	clathrin interactor 1	06273	Protein	-	-	-	-	-	-	plasma (16525410)	-	Satisfies criteria in Supplementary Table S5 and S6
CLPP	ClpP caseinolytic peptidase, ATP-dependent, proteolytic subunit homolog (E. coli)	03074	RNA	DNA microarray	6.04	Intraductal papillary mucinous neoplasms	-	14982844	-	-	-	Satisfies criteria in Supplementary Table S4
CLTB	clathrin, light chain (Lcb)	00352	Protein	-	-	-	-	-	-	-	12589051	Satisfies criteria in Supplementary Table S4
CLTB	clathrin, light chain (Lcb)	00352	RNA	DNA microarray	20	Invasive ductal adenocarcinoma	-	12750293	-	-	-	Satisfies criteria in Supplementary Table S4
CLTB	clathrin, light chain (Lcb)	00352	RNA	DNA microarray	11	-	BxPC-3, MIA PaCa-2, CFPAC-1, HPAC, MPanc-96, SU.86.86, and SW1990	12750293	-	-	-	Satisfies criteria in Supplementary Table S4
CLTB	clathrin, light chain (Lcb)	00352	RNA	DNA microarray	6.25	Intraductal papillary mucinous neoplasms	-	14982844	-	-	-	Satisfies criteria in Supplementary Table S4
CLU	clusterin	01706	Protein	-	-	-	-	-	17257128,12200037	-	-	Satisfies criteria in Supplementary Table S2, S5 and S7
CLU	clusterin	01706	Protein	Immunohistochemistry		Well-differentiated pancreatic endocrine neoplasm	-	17257128	-	-	-	Satisfies criteria in Supplementary Table S2, S5 and S7
CLU	clusterin	01706	RNA	RT-PCR		Invasive ductal adenocarcinoma; Chronic Pancreatitis	-	12370533	-	-	-	Satisfies criteria in Supplementary Table S2, S5 and S7
CLU	clusterin	01706	RNA	RT-PCR		-	MIA PaCa-2 and PANC-1	12370533	-	-	-	Satisfies criteria in Supplementary Table S2, S5 and S7
CLU	clusterin	01706	RNA	DNA microarray	3.68	Endocrine Neoplasms	-	17389914	-	-	-	Satisfies criteria in Supplementary Table S2, S5 and S7
CLU	clusterin	01706	Protein	Immunohistochemistry		Invasive ductal adenocarcinoma; Chronic Pancreatitis; Mucinous cystic neoplasms	-	12370533	-	-	-	Satisfies criteria in Supplementary Table S2, S5 and S7
CLU	clusterin	01706	Protein	-	-	-	-	-	-	cerebrospinal fluid (16823975, 18052119, 8387101); pancreatic juice (3167096); saliva (16740002); seminal plasma (2185274); plasma (8292612, 10329371, 16525410, 2387851, 14718574); serum (2454950, 12543931, 16188874)	-	Satisfies criteria in Supplementary Table S2, S5 and S7
CLU	clusterin	01706	Protein	-	-	-	-	-	-	cerebrospinal fluid (16823975, 8387101); tear (16901338); pancreatic juice (3167096); saliva (16740002); seminal plasma (2185274); plasma (8292612, 10329371, 16525410, 2387851); serum (2454950, 12543931, 16188874)	-	Satisfies criteria in Supplementary Table S2, S5 and S7
CMBL	carboxymethylenebutenolidase homolog (Pseudomonas)	14055	Protein	ICAT	2.08	Chronic Pancreatitis	-	17496331	-	-	-	Satisfies criteria in Supplementary Table S5
CNN1	calponin 1, basic, smooth muscle	02884	Protein	Immunohistochemistry		Invasive ductal adenocarcinoma	Stroma, not otherwise specified	16865675	-	-	-	Satisfies criteria in Supplementary Table S6
CNN1	calponin 1, basic, smooth muscle	02884	RNA	RT-PCR		Invasive ductal adenocarcinoma	-	16865675	-	-	-	Satisfies criteria in Supplementary Table S6
CNN1	calponin 1, basic, smooth muscle	02884	RNA	DNA microarray	32.07	Invasive ductal adenocarcinoma	-	16865675	-	-	-	Satisfies criteria in Supplementary Table S6
CNN3	calponin 3, acidic	03848	RNA	DNA microarray	7.17	Intraductal papillary mucinous neoplasms	-	14982844	-	-	-	Satisfies criteria in Supplementary Table S4
CNNM4	cyclin M4	07420	RNA	DNA microarray	>5	Invasive ductal adenocarcinoma	-	14767473	-	-	-	-
CNR1	cannabinoid receptor 1 (brain)	00259	Protein	-	-	-	-	-	-	-	12920192, 14580383	Satisfies criteria in Supplementary Table S3
CNR1	cannabinoid receptor 1 (brain)	00259	RNA	RT-PCR		-	Panc1, MiaPaCa2, BxPc3, Capan2	16818650	-	-	-	Satisfies criteria in Supplementary Table S3
CNR1	cannabinoid receptor 1 (brain)	00259	Protein	Immunohistochemistry		Invasive ductal adenocarcinoma	-	16818650	-	-	-	Satisfies criteria in Supplementary Table S3
CNR1	cannabinoid receptor 1 (brain)	00259	Protein	Immunohistochemistry		-	Panc1, MiaPaCa2, BxPc3, Capan2	16818650	-	-	-	Satisfies criteria in Supplementary Table S3
CNR1	cannabinoid receptor 1 (brain)	00259	Protein	Western blot		-	Panc1, MiaPaCa2, BxPc3, Capan2	16818650	-	-	-	Satisfies criteria in Supplementary Table S3
CNR1	cannabinoid receptor 1 (brain)	00259	RNA	RT-PCR		Invasive ductal adenocarcinoma	-	16818650	-	-	-	Satisfies criteria in Supplementary Table S3
CNR2	cannabinoid receptor 2 (macrophage)	05444	Protein	-	-	-	-	-	-	-	10051546	Satisfies criteria in Supplementary Table S3
CNR2	cannabinoid receptor 2 (macrophage)	05444	RNA	RT-PCR		Invasive ductal adenocarcinoma	-	16818650	-	-	-	Satisfies criteria in Supplementary Table S3
CNR2	cannabinoid receptor 2 (macrophage)	05444	Protein	Western blot		-	Panc1, MiaPaCa2, BxPc3, Capan2	16818650	-	-	-	Satisfies criteria in Supplementary Table S3
CNR2	cannabinoid receptor 2 (macrophage)	05444	Protein	Immunohistochemistry		-	Panc1, MiaPaCa2, BxPc3, Capan2	16818650	-	-	-	Satisfies criteria in Supplementary Table S3
CNR2	cannabinoid receptor 2 (macrophage)	05444	Protein	Immunohistochemistry		Invasive ductal adenocarcinoma	-	16818650	-	-	-	Satisfies criteria in Supplementary Table S3
CNR2	cannabinoid receptor 2 (macrophage)	05444	RNA	RT-PCR		-	Panc1, MiaPaCa2, BxPc3, Capan2	16818650	-	-	-	Satisfies criteria in Supplementary Table S3
CNTN1	contactin 1	07189	Protein	-	-	-	-	-	-	-	14676309, 7959734	Satisfies criteria in Supplementary Table S7
CNTN1	contactin 1	07189	RNA	DNA microarray	2.19	Endocrine Neoplasms	-	17064702	-	-	-	Satisfies criteria in Supplementary Table S7
COL10A1	collagen, type X, alpha 1(Schmid metaphyseal chondrodysplasia)	00357	Protein	-	-	-	-	-	8304336	-	-	Satisfies criteria in Supplementary Table S1, S5 and S6
COL10A1	collagen, type X, alpha 1(Schmid metaphyseal chondrodysplasia)	00357	RNA	SAGE		Invasive ductal adenocarcinoma	-	11830532	-	-	-	Satisfies criteria in Supplementary Table S1, S5 and S6
COL10A1	collagen, type X, alpha 1(Schmid metaphyseal chondrodysplasia)	00357	RNA	DNA microarray	10.1	Invasive ductal adenocarcinoma	-	15502644	-	-	-	Satisfies criteria in Supplementary Table S1, S5 and S6
COL10A1	collagen, type X, alpha 1(Schmid metaphyseal chondrodysplasia)	00357	RNA	DNA microarray	5.28	Invasive ductal adenocarcinoma	-	14695172	-	-	-	Satisfies criteria in Supplementary Table S1, S5 and S6
COL10A1	collagen, type X, alpha 1(Schmid metaphyseal chondrodysplasia)	00357	RNA	SAGE		-	-	11830532	-	-	-	Satisfies criteria in Supplementary Table S1, S5 and S6
COL10A1	collagen, type X, alpha 1(Schmid metaphyseal chondrodysplasia)	00357	RNA	DNA microarray	>2	Invasive ductal adenocarcinoma; Chronic Pancreatitis	Stroma, not otherwise specified	15502640	-	-	-	Satisfies criteria in Supplementary Table S1, S5 and S6
COL10A1	collagen, type X, alpha 1(Schmid metaphyseal chondrodysplasia)	00357	Protein	-	-	-	-	-	-	plasma (16525410)	-	Satisfies criteria in Supplementary Table S1, S5 and S6
COL11A1	collagen, type XI, alpha 1	00375	RNA	DNA microarray	6.05	Invasive ductal adenocarcinoma	-	15467436	-	-	-	-
COL11A1	collagen, type XI, alpha 1	00375	RNA	DNA microarray	6.88	Invasive ductal adenocarcinoma	-	11943709	-	-	-	-
COL11A1	collagen, type XI, alpha 1	00375	RNA	DNA microarray	3.26	Invasive ductal adenocarcinoma	-	17389914	-	-	-	-
COL11A1	collagen, type XI, alpha 1	00375	Protein	-	-	-	-	-	-	plasma (16525410)	-	-
COL12A1	collagen, type XII, alpha 1	00378	Protein	-	-	-	-	-	9344363	-	-	-
COL12A1	collagen, type XII, alpha 1	00378	RNA	DNA microarray	3.79	Invasive ductal adenocarcinoma	-	17389914	-	-	-	-
COL14A1	collagen, type XIV, alpha 1 (undulin)	00379	Protein	-	-	-	-	-	1716629	-	-	Satisfies criteria in Supplementary Table S5
COL14A1	collagen, type XIV, alpha 1 (undulin)	00379	Protein	ICAT	2.86	Chronic Pancreatitis	-	17496331	-	-	-	Satisfies criteria in Supplementary Table S5
COL14A1	collagen, type XIV, alpha 1 (undulin)	00379	Protein	ICAT	2.22	Invasive ductal adenocarcinoma	-	16230073	-	-	-	Satisfies criteria in Supplementary Table S5
COL14A1	collagen, type XIV, alpha 1 (undulin)	00379	Protein	-	-	-	-	-	-	cerebrospinal fluid (18052119)	-	Satisfies criteria in Supplementary Table S5
COL16A1	collagen, type XVI, alpha 1	00381	RNA	DNA microarray	3.25	Invasive ductal adenocarcinoma	-	17389914	-	-	-	-
COL17A1	collagen, type XVII, alpha 1	00223	Protein	-	-	-	-	-	-	-	14668477, 11514543	-
COL17A1	collagen, type XVII, alpha 1	00223	RNA	DNA microarray	5.44	Invasive ductal adenocarcinoma	-	12651607	-	-	-	-
COL17A1	collagen, type XVII, alpha 1	00223	RNA	DNA microarray	11.21	Invasive ductal adenocarcinoma	-	17389914	-	-	-	-
COL17A1	collagen, type XVII, alpha 1	00223	RNA	DNA microarray		Invasive ductal adenocarcinoma	-	14695172	-	-	-	-
COL1A1	collagen, type I, alpha 1	00362	RNA	SAGE		Invasive ductal adenocarcinoma	-	15477757	-	-	-	Satisfies criteria in Supplementary Table S1, S5 and S6
COL1A1	collagen, type I, alpha 1	00362	RNA	DNA microarray	4.19	Invasive ductal adenocarcinoma	-	16865675	-	-	-	Satisfies criteria in Supplementary Table S1, S5 and S6
COL1A1	collagen, type I, alpha 1	00362	RNA	RT-PCR	2.9	Invasive ductal adenocarcinoma	-	15365564	-	-	-	Satisfies criteria in Supplementary Table S1, S5 and S6
COL1A1	collagen, type I, alpha 1	00362	RNA	DNA microarray	>5	Invasive ductal adenocarcinoma	-	14767473	-	-	-	Satisfies criteria in Supplementary Table S1, S5 and S6
COL1A1	collagen, type I, alpha 1	00362	RNA	DNA microarray	>2	Invasive ductal adenocarcinoma; Chronic Pancreatitis	Stroma, not otherwise specified	15502640	-	-	-	Satisfies criteria in Supplementary Table S1, S5 and S6
COL1A1	collagen, type I, alpha 1	00362	RNA	DNA microarray	7.07	Invasive ductal adenocarcinoma	-	11943709	-	-	-	Satisfies criteria in Supplementary Table S1, S5 and S6
COL1A1	collagen, type I, alpha 1	00362	RNA	SAGE		-	-	15477757	-	-	-	Satisfies criteria in Supplementary Table S1, S5 and S6
COL1A1	collagen, type I, alpha 1	00362	RNA	DNA microarray	5	Invasive ductal adenocarcinoma	-	12950018	-	-	-	Satisfies criteria in Supplementary Table S1, S5 and S6
COL1A1	collagen, type I, alpha 1	00362	RNA	DNA microarray	4.2	Invasive ductal adenocarcinoma	-	17389914	-	-	-	Satisfies criteria in Supplementary Table S1, S5 and S6
COL1A1	collagen, type I, alpha 1	00362	Protein	-	-	-	-	-	-	plasma (16525410)	-	Satisfies criteria in Supplementary Table S1, S5 and S6
COL1A2	collagen, type I, alpha 2	00363	Protein	-	-	-	-	-	11143996	-	-	Satisfies criteria in Supplementary Table S1, S5 and S6
COL1A2	collagen, type I, alpha 2	00363	RNA	DNA microarray	8.84	Invasive ductal adenocarcinoma	-	11943709	-	-	-	Satisfies criteria in Supplementary Table S1, S5 and S6
COL1A2	collagen, type I, alpha 2	00363	RNA	DNA microarray	4.85	Invasive ductal adenocarcinoma	-	17389914	-	-	-	Satisfies criteria in Supplementary Table S1, S5 and S6
COL1A2	collagen, type I, alpha 2	00363	RNA	DNA microarray	37.2	Invasive ductal adenocarcinoma	-	12861384	-	-	-	Satisfies criteria in Supplementary Table S1, S5 and S6
COL1A2	collagen, type I, alpha 2	00363	RNA	DNA microarray	6.28	Invasive ductal adenocarcinoma	-	16865675	-	-	-	Satisfies criteria in Supplementary Table S1, S5 and S6
COL1A2	collagen, type I, alpha 2	00363	RNA	DNA microarray	>2	Invasive ductal adenocarcinoma; Chronic Pancreatitis	Stroma, not otherwise specified	15502640	-	-	-	Satisfies criteria in Supplementary Table S1, S5 and S6
COL1A2	collagen, type I, alpha 2	00363	RNA	SAGE		-	-	15477757	-	-	-	Satisfies criteria in Supplementary Table S1, S5 and S6
COL1A2	collagen, type I, alpha 2	00363	RNA	DNA microarray	12.52	Invasive ductal adenocarcinoma	-	12679940	-	-	-	Satisfies criteria in Supplementary Table S1, S5 and S6
COL1A2	collagen, type I, alpha 2	00363	RNA	DNA microarray	>5	Invasive ductal adenocarcinoma	-	14767473	-	-	-	Satisfies criteria in Supplementary Table S1, S5 and S6
COL1A2	collagen, type I, alpha 2	00363	RNA	SAGE		Invasive ductal adenocarcinoma	-	15477757	-	-	-	Satisfies criteria in Supplementary Table S1, S5 and S6
COL1A2	collagen, type I, alpha 2	00363	RNA	DNA microarray	29.3	Chronic Pancreatitis	-	12861384	-	-	-	Satisfies criteria in Supplementary Table S1, S5 and S6
COL1A2	collagen, type I, alpha 2	00363	RNA	DNA microarray	11.63	Invasive ductal adenocarcinoma	-	16425432	-	-	-	Satisfies criteria in Supplementary Table S1, S5 and S6
COL1A2	collagen, type I, alpha 2	00363	Protein	-	-	-	-	-	-	plasma (16525410)	-	Satisfies criteria in Supplementary Table S1, S5 and S6
COL2A1	collagen, type II, alpha 1 (primary osteoarthritis, spondyloepiphyseal dysplasia, congenital)	00361	RNA	DNA microarray	17.7	Intraductal papillary mucinous neoplasms	-	12000726	-	-	-	Satisfies criteria in Supplementary Table S4
COL2A1	collagen, type II, alpha 1 (primary osteoarthritis, spondyloepiphyseal dysplasia, congenital)	00361	RNA	DNA microarray	1.56	Invasive ductal adenocarcinoma	-	12861384	-	-	-	Satisfies criteria in Supplementary Table S4
COL3A1	collagen, type III, alpha 1 (Ehlers-Danlos syndrome type IV, autosomal dominant)	00365	Protein	-	-	-	-	-	9050868	-	-	Satisfies criteria in Supplementary Table S1, S4, S5 and S6
COL3A1	collagen, type III, alpha 1 (Ehlers-Danlos syndrome type IV, autosomal dominant)	00365	RNA	DNA microarray	10.07	Intraductal papillary mucinous neoplasms	-	14982844	-	-	-	Satisfies criteria in Supplementary Table S1, S4, S5 and S6
COL3A1	collagen, type III, alpha 1 (Ehlers-Danlos syndrome type IV, autosomal dominant)	00365	RNA	DNA microarray	2.17	Invasive ductal adenocarcinoma	-	16103885	-	-	-	Satisfies criteria in Supplementary Table S1, S4, S5 and S6
COL3A1	collagen, type III, alpha 1 (Ehlers-Danlos syndrome type IV, autosomal dominant)	00365	RNA	DNA microarray	13.2	Invasive ductal adenocarcinoma	-	12861384	-	-	-	Satisfies criteria in Supplementary Table S1, S4, S5 and S6
COL3A1	collagen, type III, alpha 1 (Ehlers-Danlos syndrome type IV, autosomal dominant)	00365	RNA	DNA microarray	>2	Invasive ductal adenocarcinoma; Chronic Pancreatitis	Stroma, not otherwise specified	15502640	-	-	-	Satisfies criteria in Supplementary Table S1, S4, S5 and S6
COL3A1	collagen, type III, alpha 1 (Ehlers-Danlos syndrome type IV, autosomal dominant)	00365	RNA	SAGE		-	-	15477757	-	-	-	Satisfies criteria in Supplementary Table S1, S4, S5 and S6
COL3A1	collagen, type III, alpha 1 (Ehlers-Danlos syndrome type IV, autosomal dominant)	00365	RNA	DNA microarray	10.9	Chronic Pancreatitis	-	12861384	-	-	-	Satisfies criteria in Supplementary Table S1, S4, S5 and S6
COL3A1	collagen, type III, alpha 1 (Ehlers-Danlos syndrome type IV, autosomal dominant)	00365	RNA	DNA microarray	18.16	Invasive ductal adenocarcinoma	-	16425432	-	-	-	Satisfies criteria in Supplementary Table S1, S4, S5 and S6
COL3A1	collagen, type III, alpha 1 (Ehlers-Danlos syndrome type IV, autosomal dominant)	00365	RNA	DNA microarray	4.26	Invasive ductal adenocarcinoma	-	16865675	-	-	-	Satisfies criteria in Supplementary Table S1, S4, S5 and S6
COL3A1	collagen, type III, alpha 1 (Ehlers-Danlos syndrome type IV, autosomal dominant)	00365	RNA	SAGE		Invasive ductal adenocarcinoma	-	15477757	-	-	-	Satisfies criteria in Supplementary Table S1, S4, S5 and S6
COL3A1	collagen, type III, alpha 1 (Ehlers-Danlos syndrome type IV, autosomal dominant)	00365	RNA	RT-PCR	2.4	Invasive ductal adenocarcinoma	-	15365564	-	-	-	Satisfies criteria in Supplementary Table S1, S4, S5 and S6
COL3A1	collagen, type III, alpha 1 (Ehlers-Danlos syndrome type IV, autosomal dominant)	00365	RNA	DNA microarray	3.3	Invasive ductal adenocarcinoma	-	17389914	-	-	-	Satisfies criteria in Supplementary Table S1, S4, S5 and S6
COL3A1	collagen, type III, alpha 1 (Ehlers-Danlos syndrome type IV, autosomal dominant)	00365	RNA	DNA microarray	>5	Invasive ductal adenocarcinoma	-	14767473	-	-	-	Satisfies criteria in Supplementary Table S1, S4, S5 and S6
COL3A1	collagen, type III, alpha 1 (Ehlers-Danlos syndrome type IV, autosomal dominant)	00365	RNA	DNA microarray	33.89	Invasive ductal adenocarcinoma	-	12679940	-	-	-	Satisfies criteria in Supplementary Table S1, S4, S5 and S6
COL3A1	collagen, type III, alpha 1 (Ehlers-Danlos syndrome type IV, autosomal dominant)	00365	RNA	DNA microarray	8.2	Invasive ductal adenocarcinoma	-	11704875	-	-	-	Satisfies criteria in Supplementary Table S1, S4, S5 and S6
COL3A1	collagen, type III, alpha 1 (Ehlers-Danlos syndrome type IV, autosomal dominant)	00365	Protein	-	-	-	-	-	-	plasma (16525410, 14718574); serum (12543931); cerebrospinal fluid (18052119)	-	Satisfies criteria in Supplementary Table S1, S4, S5 and S6
COL4A1	collagen, type IV, alpha 1	00359	RNA	DNA microarray	4.17	Invasive ductal adenocarcinoma	-	16425432	-	-	-	-
COL4A1	collagen, type IV, alpha 1	00359	Protein	-	-	-	-	-	-	plasma (16525410)	-	-
COL4A2	collagen, type IV, alpha 2	00355	RNA	DNA microarray	17.5	Invasive ductal adenocarcinoma	-	12861384	-	-	-	Satisfies criteria in Supplementary Table S5 and S6
COL4A2	collagen, type IV, alpha 2	00355	RNA	DNA microarray	>2	Invasive ductal adenocarcinoma; Chronic Pancreatitis	Stroma, not otherwise specified	15502640	-	-	-	Satisfies criteria in Supplementary Table S5 and S6
COL4A2	collagen, type IV, alpha 2	00355	RNA	DNA microarray	9.7	Chronic Pancreatitis	-	12861384	-	-	-	Satisfies criteria in Supplementary Table S5 and S6
COL4A2	collagen, type IV, alpha 2	00355	Protein	-	-	-	-	-	-	-	-	Satisfies criteria in Supplementary Table S5 and S6
COL4A3	collagen, type IV, alpha 3 (Goodpasture antigen)	00354	Protein	ICAT	2.5	Invasive ductal adenocarcinoma	-	16230073	-	-	-	-
COL4A3	collagen, type IV, alpha 3 (Goodpasture antigen)	00354	Protein	-	-	-	-	-	-	plasma (16525410)	-	-
COL4A3BP	collagen, type IV, alpha 3 (Goodpasture antigen) binding protein	05246	RNA	DNA microarray	2.34	PanIN-3	-	16103885	-	-	-	Satisfies criteria in Supplementary Table S4
COL4A3BP	collagen, type IV, alpha 3 (Goodpasture antigen) binding protein	05246	Protein	-	-	-	-	-	-	-	-	Satisfies criteria in Supplementary Table S4
COL5A1	collagen, type V, alpha 1	00368	RNA	DNA microarray	3.24	Invasive ductal adenocarcinoma	-	17389914	-	-	-	-
COL5A1	collagen, type V, alpha 1	00368	Protein	-	-	-	-	-	-	plasma (16525410)	-	-
COL5A2	collagen, type V, alpha 2	00366	RNA	DNA microarray	3.67	Invasive ductal adenocarcinoma	-	16425432	-	-	-	Satisfies criteria in Supplementary Table S5 and S6
COL5A2	collagen, type V, alpha 2	00366	RNA	DNA microarray	3.4	Invasive ductal adenocarcinoma	-	17389914	-	-	-	Satisfies criteria in Supplementary Table S5 and S6
COL5A2	collagen, type V, alpha 2	00366	RNA	DNA microarray	>2	Invasive ductal adenocarcinoma; Chronic Pancreatitis	Stroma, not otherwise specified	15502640	-	-	-	Satisfies criteria in Supplementary Table S5 and S6
COL5A2	collagen, type V, alpha 2	00366	Protein	-	-	-	-	-	-	-	-	Satisfies criteria in Supplementary Table S5 and S6
COL6A1	collagen, type VI, alpha 1	00370	RNA	DNA microarray	>5	Invasive ductal adenocarcinoma	-	14767473	-	-	-	-
COL6A1	collagen, type VI, alpha 1	00370	Protein	-	-	-	-	-	-	tear (16901338); seminal plasma (16709260); cerebrospinal fluid (16823975, 18052119)	-	-
COL6A2	collagen, type VI, alpha 2	02110	Protein	-	-	-	-	-	11865138	-	-	Satisfies criteria in Supplementary Table S5
COL6A2	collagen, type VI, alpha 2	02110	Protein	ICAT	3.57	Chronic Pancreatitis	-	17496331	-	-	-	Satisfies criteria in Supplementary Table S5
COL6A3	collagen, type VI, alpha 3	00371	RNA	SAGE		Invasive ductal adenocarcinoma	-	15477757	-	-	-	Satisfies criteria in Supplementary Table S5 and S6
COL6A3	collagen, type VI, alpha 3	00371	RNA	DNA microarray	>2	Invasive ductal adenocarcinoma; Chronic Pancreatitis	Stroma, not otherwise specified	15502640	-	-	-	Satisfies criteria in Supplementary Table S5 and S6
COL6A3	collagen, type VI, alpha 3	00371	RNA	SAGE		-	-	15477757	-	-	-	Satisfies criteria in Supplementary Table S5 and S6
COL6A3	collagen, type VI, alpha 3	00371	Protein	-	-	-	-	-	-	hemodialysis fluid (15723814); plasma (16525410); cerebrospinal fluid (18052119)	-	Satisfies criteria in Supplementary Table S5 and S6
COL8A1	collagen, type VIII, alpha 1	00372	RNA	DNA microarray	>2	Invasive ductal adenocarcinoma; Chronic Pancreatitis	Stroma, not otherwise specified	15502640	-	-	-	Satisfies criteria in Supplementary Table S5 and S6
COL8A1	collagen, type VIII, alpha 1	00372	RNA	DNA microarray	8.33	Invasive ductal adenocarcinoma	-	15467436	-	-	-	Satisfies criteria in Supplementary Table S5 and S6
COL8A1	collagen, type VIII, alpha 1	00372	RNA	DNA microarray	3.96	Invasive ductal adenocarcinoma	-	17389914	-	-	-	Satisfies criteria in Supplementary Table S5 and S6
COL8A2	collagen, type VIII, alpha 2	08347	Protein	-	-	-	-	-	14990571	-	-	-
COL8A2	collagen, type VIII, alpha 2	08347	RNA	DNA microarray	4.7	Invasive ductal adenocarcinoma	-	17389914	-	-	-	-
COLEC10	collectin sub-family member 10 (C-type lectin)	07403	Protein	-	-	-	-	-	12975309	-	-	-
COLEC10	collectin sub-family member 10 (C-type lectin)	07403	RNA	DNA microarray	3.57	Invasive ductal adenocarcinoma	-	16103885	-	-	-	-
COLEC10	collectin sub-family member 10 (C-type lectin)	07403	Protein	-	-	-	-	-	-	plasma (16525410)	-	-
COMP	cartilage oligomeric matrix protein	02632	Protein	-	-	-	-	-	10405447,7713493	-	-	-
COMP	cartilage oligomeric matrix protein	02632	RNA	DNA microarray	3.27	Invasive ductal adenocarcinoma	-	17389914	-	-	-	-
COMP	cartilage oligomeric matrix protein	02632	RNA	SAGE		Invasive ductal adenocarcinoma	-	15477757	-	-	-	-
COMP	cartilage oligomeric matrix protein	02632	RNA	DNA microarray	5.78	Invasive ductal adenocarcinoma	-	14695172	-	-	-	-
COMP	cartilage oligomeric matrix protein	02632	RNA	SAGE		-	-	15477757	-	-	-	-
COMP	cartilage oligomeric matrix protein	02632	Protein	-	-	-	-	-	-	plasma (16525410); serum (7533784); cerebrospinal fluid (18052119)	-	-
COMP	cartilage oligomeric matrix protein	02632	Protein	-	-	-	-	-	-	seminal plasma (16709260); plasma (16525410); serum (7533784)	-	-
COPB2	coatomer protein complex, subunit beta 2 (beta prime)	06103	RNA	DNA microarray	8.74	Invasive ductal adenocarcinoma	-	12651607	-	-	-	-
COPB2	coatomer protein complex, subunit beta 2 (beta prime)	06103	RNA	DNA microarray	14.12	-	Cell lines	12651607	-	-	-	-
COPB2	coatomer protein complex, subunit beta 2 (beta prime)	06103	Protein	-	-	-	-	-	-	tear (16901338); seminal plasma (16709260)	-	-
COPE	coatomer protein complex, subunit epsilon	06089	RNA	DNA microarray	35.74	Intraductal papillary mucinous neoplasms	-	14982844	-	-	-	Satisfies criteria in Supplementary Table S4
COPE	coatomer protein complex, subunit epsilon	06089	Protein	-	-	-	-	-	-	tear (16901338)	-	Satisfies criteria in Supplementary Table S4
COPS2	COP9 constitutive photomorphogenic homolog subunit 2 (Arabidopsis)	05146	RNA	DNA microarray	2.19	PanIN-3	-	16103885	-	-	-	Satisfies criteria in Supplementary Table S4
COPS3	COP9 constitutive photomorphogenic homolog subunit 3 (Arabidopsis)	07262	Protein	ICAT	2.50	Chronic Pancreatitis	-	17496331	-	-	-	Satisfies criteria in Supplementary Table S5
COPS5	COP9 constitutive photomorphogenic homolog subunit 5 (Arabidopsis)	06888	Protein	Immunohistochemistry		Invasive ductal adenocarcinoma	-	16951171	-	-	-	-
COPS5	COP9 constitutive photomorphogenic homolog subunit 5 (Arabidopsis)	06888	Protein	Western blot		Invasive ductal adenocarcinoma	-	16951171	-	-	-	-
COPS5	COP9 constitutive photomorphogenic homolog subunit 5 (Arabidopsis)	06888	Protein	-	-	-	-	-	-	plasma (16525410)	-	-
COTL1	coactosin-like 1 (Dictyostelium)	09482	Protein	-	-	-	-	-	16215274	-	-	Satisfies criteria in Supplementary Table S2
COTL1	coactosin-like 1 (Dictyostelium)	09482	Protein	ICAT	2.2	Invasive ductal adenocarcinoma	-	16230073	-	-	-	Satisfies criteria in Supplementary Table S2
COTL1	coactosin-like 1 (Dictyostelium)	09482	RNA	RT-PCR		-	CFPAC-1,Capan-2, BxPC-3, SUIT-2, MIA-PaCa-2, PaCa-2, Panc-1	11237751	-	-	-	Satisfies criteria in Supplementary Table S2
COTL1	coactosin-like 1 (Dictyostelium)	09482	RNA	Northern blot		-	CFPAC-1, Panc-1, PaCa-2	11237751	-	-	-	Satisfies criteria in Supplementary Table S2
COTL1	coactosin-like 1 (Dictyostelium)	09482	RNA	DNA microarray	10.76	-	Cell lines	12651607	-	-	-	Satisfies criteria in Supplementary Table S2
COTL1	coactosin-like 1 (Dictyostelium)	09482	RNA	DNA microarray	6.33	Invasive ductal adenocarcinoma	-	12651607	-	-	-	Satisfies criteria in Supplementary Table S2
COTL1	coactosin-like 1 (Dictyostelium)	09482	Protein	-	-	-	-	-	-	hemodialysis fluid (15723814); cerebrospinal fluid (18052119)	-	Satisfies criteria in Supplementary Table S2
COX17	COX17 cytochrome c oxidase assembly homolog (S. cerevisiae)	05314	RNA	DNA microarray	11.3	Intraductal papillary mucinous neoplasms	-	14982844	-	-	-	Satisfies criteria in Supplementary Table S4
Cox2	-	-	Protein	Immunohistochemistry		PanIN-1A and PanIN-1B; PanIN-2; PanIN-3	-	15980665	-	-	-	Satisfies criteria in Supplementary Table S4
COX5B	cytochrome c oxidase subunit Vb	00467	RNA	DNA microarray	9.59	Intraductal papillary mucinous neoplasms	-	14982844	-	-	-	Satisfies criteria in Supplementary Table S4
COX6B1	cytochrome c oxidase subunit Vib polypeptide 1 (ubiquitous)	00493	RNA	DNA microarray	10.91	Intraductal papillary mucinous neoplasms	-	14982844	-	-	-	Satisfies criteria in Supplementary Table S4
COX6B1	cytochrome c oxidase subunit Vib polypeptide 1 (ubiquitous)	00493	RNA	DNA microarray	7.31	Invasive ductal adenocarcinoma	-	16103885	-	-	-	Satisfies criteria in Supplementary Table S4
COX6B1	cytochrome c oxidase subunit Vib polypeptide 1 (ubiquitous)	00493	Protein	-	-	-	-	-	-	hemodialysis fluid (15723814); serum (12543931)	-	Satisfies criteria in Supplementary Table S4
COX6C	cytochrome c oxidase subunit VIc	00494	RNA	DNA microarray	8	Intraductal papillary mucinous neoplasms	-	14982844	-	-	-	Satisfies criteria in Supplementary Table S4
COX7B	cytochrome c oxidase subunit VIIb	04812	RNA	DNA microarray	7.03	Intraductal papillary mucinous neoplasms	-	14982844	-	-	-	Satisfies criteria in Supplementary Table S4, S5 and S6
COX7B	cytochrome c oxidase subunit VIIb	04812	RNA	DNA microarray	8.1	Invasive ductal adenocarcinoma	Stroma, not otherwise specified	15791284	-	-	-	Satisfies criteria in Supplementary Table S4, S5 and S6
COX7B	cytochrome c oxidase subunit VIIb	04812	RNA	DNA microarray	9.0	Chronic Pancreatitis	Stroma, not otherwise specified	15791284	-	-	-	Satisfies criteria in Supplementary Table S4, S5 and S6
COX7C	cytochrome c oxidase subunit VIIc	04800	RNA	DNA microarray	8	Intraductal papillary mucinous neoplasms	-	14982844	-	-	-	Satisfies criteria in Supplementary Table S4
COX8A	cytochrome c oxidase subunit 8A (ubiquitous)	00468	RNA	DNA microarray	6.14	Intraductal papillary mucinous neoplasms	-	14982844	-	-	-	Satisfies criteria in Supplementary Table S4
COX8A	cytochrome c oxidase subunit 8A (ubiquitous)	00468	RNA	DNA microarray	>5	Invasive ductal adenocarcinoma	-	14767473	-	-	-	Satisfies criteria in Supplementary Table S4
CP	ceruloplasmin (ferroxidase)	00317	Protein	-	-	-	-	-	16510577,10660599,16188874,16525410,16823975,15473694	-	-	Satisfies criteria in Supplementary Table S2, S5 and S6
CP	ceruloplasmin (ferroxidase)	00317	Protein	Western blot	5.08	Invasive ductal adenocarcinoma	-	16285947	-	-	-	Satisfies criteria in Supplementary Table S2, S5 and S6
CP	ceruloplasmin (ferroxidase)	00317	Protein	ICAT	4.17	Chronic Pancreatitis	-	17496331	-	-	-	Satisfies criteria in Supplementary Table S2, S5 and S6
CP	ceruloplasmin (ferroxidase)	00317	Protein	ICAT	3.38	Invasive ductal adenocarcinoma	-	16230073	-	-	-	Satisfies criteria in Supplementary Table S2, S5 and S6
CP	ceruloplasmin (ferroxidase)	00317	RNA	DNA microarray	3.5	Invasive ductal adenocarcinoma	Stroma, not otherwise specified	15791284	-	-	-	Satisfies criteria in Supplementary Table S2, S5 and S6
CP	ceruloplasmin (ferroxidase)	00317	Protein	-	-	-	-	-	-	bile (15084671); cerebrospinal fluid (16823975); blood and milk (9360306); plasma (16525410); serum (12543931, 16188874)	-	Satisfies criteria in Supplementary Table S2, S5 and S6
CP	ceruloplasmin (ferroxidase)	00317	Protein	-	-	-	-	-	-	cerebrospinal fluid (16823975, 18052119); blood and milk (9360306); seminal plasma (16709260); plasma (16525410); serum (12543931, 16188874)	-	Satisfies criteria in Supplementary Table S2, S5 and S6
CP	ceruloplasmin (ferroxidase)	00317	Protein	-	-	-	-	-	-	cerebrospinal fluid (16823975); tear (16901338); pancreatic juice (15473694); blood and milk (9360306); plasma (16525410); serum (12543931, 16188874)	-	Satisfies criteria in Supplementary Table S2, S5 and S6
CPA1	carboxypeptidase A1 (pancreatic)	00269	Protein	Other assays		Invasive ductal adenocarcinoma; Chronic Pancreatitis	-	17222396	-	-	-	Satisfies criteria in Supplementary Table S5
CPA1	carboxypeptidase A1 (pancreatic)	00269	Protein	-	-	-	-	-	-	hemodialysis fluid (15723814); pancreatic juice (15473694); serum (17222396)	-	Satisfies criteria in Supplementary Table S5
CPB1	carboxypeptidase B1 (tissue)	00271	RNA	DNA microarray	5	Invasive ductal adenocarcinoma	Stroma, not otherwise specified	15791284	-	-	-	Satisfies criteria in Supplementary Table S6
CPB1	carboxypeptidase B1 (tissue)	00271	Protein	-	-	-	-	-	-	bile (15084671); pancreatic juice (2307232, 15473694); hemodialysis fluid (15723814); seminal plasma (16709260); serum and pancreatic juice (8322019); plasma (14718574)	-	Satisfies criteria in Supplementary Table S6
CPD	carboxypeptidase D	04375	Protein	-	-	-	-	-	-	-	11306718	Satisfies criteria in Supplementary Table S7
CPD	carboxypeptidase D	04375	Protein	-	-	-	-	-	10329672,16676361	-	-	Satisfies criteria in Supplementary Table S7
CPD	carboxypeptidase D	04375	RNA	DNA microarray	1.67	Endocrine Neoplasms	-	17064702	-	-	-	Satisfies criteria in Supplementary Table S7
CPE	carboxypeptidase E	00272	Protein	-	-	-	-	-	-	-	9019408, 2334405	Satisfies criteria in Supplementary Table S4
CPE	carboxypeptidase E	00272	RNA	DNA microarray	15.9	Intraductal papillary mucinous neoplasms	-	12000726	-	-	-	Satisfies criteria in Supplementary Table S4
CPE	carboxypeptidase E	00272	Protein	-	-	-	-	-	-	seminal plasma (16709260); cerebrospinal fluid (16823975, 18052119)	-	Satisfies criteria in Supplementary Table S4
CPM	carboxypeptidase M	00273	Protein	-	-	-	-	-	-	-	2753907, 10222261, 7797563, 2914904, 8635221, 9553770\t, 7788802	-
CPM	carboxypeptidase M	00273	RNA	DNA microarray	67.56	Invasive ductal adenocarcinoma	-	16865675	-	-	-	-
CPM	carboxypeptidase M	00273	Protein	-	-	-	-	-	-	seminal plasma (16709260); urine and amniotic fluid (8796265)	-	-
CPSF1	cleavage and polyadenylation specific factor 1, 160kDa	05823	RNA	DNA microarray	9.14	Intraductal papillary mucinous neoplasms	-	14982844	-	-	-	Satisfies criteria in Supplementary Table S4
CPT1B	carnitine palmitoyltransferase 1B (muscle)	09065	RNA	DNA microarray	3.58	Invasive ductal adenocarcinoma	-	12861384	-	-	-	-
CRABP1	cellular retinoic acid binding protein 1	07520	RNA	DNA microarray	>5	Invasive ductal adenocarcinoma	-	14767473	-	-	-	-
CRABP1	cellular retinoic acid binding protein 1	07520	Protein	-	-	-	-	-	-	cerebrospinal fluid (14605320)	-	-
CRABP2	cellular retinoic acid binding protein 2	08353	Protein	-	-	-	-	-	16215274	-	-	Satisfies criteria in Supplementary Table S2
CRABP2	cellular retinoic acid binding protein 2	08353	Protein	SILAC	5.3	-	Panc1	16215274	-	-	-	Satisfies criteria in Supplementary Table S2
CRABP2	cellular retinoic acid binding protein 2	08353	RNA	DNA microarray	2.6	Invasive ductal adenocarcinoma	-	15867264	-	-	-	Satisfies criteria in Supplementary Table S2
CRABP2	cellular retinoic acid binding protein 2	08353	RNA	DNA microarray	3.27	Invasive ductal adenocarcinoma	-	17389914	-	-	-	Satisfies criteria in Supplementary Table S2
CRABP2	cellular retinoic acid binding protein 2	08353	Protein	ICAT	3.3	Invasive ductal adenocarcinoma	-	16230073	-	-	-	Satisfies criteria in Supplementary Table S2
CREB5	cAMP responsive element binding protein 5	09896	RNA	DNA microarray	2.17	PanIN-3	-	16103885	-	-	-	Satisfies criteria in Supplementary Table S4
CRH	corticotropin releasing hormone	07172	RNA	DNA microarray	2.14	PanIN-3	-	16103885	-	-	-	Satisfies criteria in Supplementary Table S4
CRH	corticotropin releasing hormone	07172	Protein	-	-	-	-	-	-	plasma (7585095); cerebrospinal fluid (11341487)	-	Satisfies criteria in Supplementary Table S4
CRIP1	cysteine-rich protein 1 (intestinal)	00469	RNA	DNA microarray	3.05	Invasive ductal adenocarcinoma	-	17389914	-	-	-	Satisfies criteria in Supplementary Table S1, S4 and S5
CRIP1	cysteine-rich protein 1 (intestinal)	00469	RNA	SAGE		Invasive ductal adenocarcinoma	-	12000726	-	-	-	Satisfies criteria in Supplementary Table S1, S4 and S5
CRIP1	cysteine-rich protein 1 (intestinal)	00469	RNA	SAGE		-	-	11830532	-	-	-	Satisfies criteria in Supplementary Table S1, S4 and S5
CRIP1	cysteine-rich protein 1 (intestinal)	00469	RNA	RT-PCR		Intraductal papillary mucinous neoplasms	-	14982844	-	-	-	Satisfies criteria in Supplementary Table S1, S4 and S5
CRIP1	cysteine-rich protein 1 (intestinal)	00469	RNA	DNA microarray	4	Invasive ductal adenocarcinoma	-	12950018	-	-	-	Satisfies criteria in Supplementary Table S1, S4 and S5
CRIP1	cysteine-rich protein 1 (intestinal)	00469	Protein	ICAT	2.86	Invasive ductal adenocarcinoma	-	16230073	-	-	-	Satisfies criteria in Supplementary Table S1, S4 and S5
CRIP1	cysteine-rich protein 1 (intestinal)	00469	RNA	SAGE		Invasive ductal adenocarcinoma	-	11830532	-	-	-	Satisfies criteria in Supplementary Table S1, S4 and S5
CRIP1	cysteine-rich protein 1 (intestinal)	00469	Protein	ICAT	3.57	Chronic Pancreatitis	-	17496331	-	-	-	Satisfies criteria in Supplementary Table S1, S4 and S5
CRIP1	cysteine-rich protein 1 (intestinal)	00469	RNA	DNA microarray	13.19	Invasive ductal adenocarcinoma	-	16865675	-	-	-	Satisfies criteria in Supplementary Table S1, S4 and S5
CRIP1	cysteine-rich protein 1 (intestinal)	00469	RNA	DNA microarray	8.2	Intraductal papillary mucinous neoplasms	-	12000726	-	-	-	Satisfies criteria in Supplementary Table S1, S4 and S5
CRIP1	cysteine-rich protein 1 (intestinal)	00469	RNA	DNA microarray	3.02	Invasive ductal adenocarcinoma	-	15548371	-	-	-	Satisfies criteria in Supplementary Table S1, S4 and S5
CRIP1	cysteine-rich protein 1 (intestinal)	00469	RNA	DNA microarray	6.92	Intraductal papillary mucinous neoplasms	-	14982844	-	-	-	Satisfies criteria in Supplementary Table S1, S4 and S5
CRIP2	cysteine-rich protein 2	03113	Protein	ICAT	2.27	Invasive ductal adenocarcinoma	-	16230073	-	-	-	Satisfies criteria in Supplementary Table S4
CRIP2	cysteine-rich protein 2	03113	RNA	DNA microarray	14.5	Intraductal papillary mucinous neoplasms	-	14982844	-	-	-	Satisfies criteria in Supplementary Table S4
CRISP3	cysteine-rich secretory protein 3	11788	Protein	Immunohistochemistry		Invasive ductal adenocarcinoma	Stroma, not otherwise specified	12647793	-	-	-	Satisfies criteria in Supplementary Table S1, S5 and S6
CRISP3	cysteine-rich secretory protein 3	11788	RNA	Northern blot	37.3	Chronic Pancreatitis	-	12647793	-	-	-	Satisfies criteria in Supplementary Table S1, S5 and S6
CRISP3	cysteine-rich secretory protein 3	11788	RNA	Northern blot		Invasive ductal adenocarcinoma	-	12647793	-	-	-	Satisfies criteria in Supplementary Table S1, S5 and S6
CRISP3	cysteine-rich secretory protein 3	11788	Protein	Western blot		Invasive ductal adenocarcinoma	-	12647793	-	-	-	Satisfies criteria in Supplementary Table S1, S5 and S6
CRISP3	cysteine-rich secretory protein 3	11788	RNA	In situ hybridization		Invasive ductal adenocarcinoma	Stroma, not otherwise specified	12647793	-	-	-	Satisfies criteria in Supplementary Table S1, S5 and S6
CRISP3	cysteine-rich secretory protein 3	11788	RNA	In situ hybridization		Chronic Pancreatitis	-	12647793	-	-	-	Satisfies criteria in Supplementary Table S1, S5 and S6
CRISP3	cysteine-rich secretory protein 3	11788	Protein	Western blot	5.6	Chronic Pancreatitis	-	12647793	-	-	-	Satisfies criteria in Supplementary Table S1, S5 and S6
CRISP3	cysteine-rich secretory protein 3	11788	Protein	Immunohistochemistry		Chronic Pancreatitis	-	12647793	-	-	-	Satisfies criteria in Supplementary Table S1, S5 and S6
CRISP3	cysteine-rich secretory protein 3	11788	Protein	-	-	-	-	-	-	seminal plasma (16709260); saliva (16740002); plasma (15461460, 16525410); human plasma, saliva, seminal plasma , and sweat (12009203)	-	Satisfies criteria in Supplementary Table S1, S5 and S6
CRP	C-reactive protein, pentraxin-related	00422	Protein	-	-	-	-	-	10408362	-	-	Satisfies criteria in Supplementary Table S5
CRP	C-reactive protein, pentraxin-related	00422	RNA	DNA microarray	10.1	Invasive ductal adenocarcinoma; Chronic Pancreatitis; Other	-	17012836	-	-	-	Satisfies criteria in Supplementary Table S5
CRP	C-reactive protein, pentraxin-related	00422	Protein	-	-	-	-	-	-	cerebrospinal fluid (16823975, 18052119); pleural and peritonial fluid (5217443); pancreatic juice (15473694); plasma (16525410); serum (12835218)	-	Satisfies criteria in Supplementary Table S5
CSDE1	cold shock domain containing E1, RNA-binding	15949	RNA	DNA microarray	6.51	Intraductal papillary mucinous neoplasms	-	14982844	-	-	-	Satisfies criteria in Supplementary Table S4
CSDE1	cold shock domain containing E1, RNA-binding	15949	RNA	SAGE		-	-	15477757	-	-	-	Satisfies criteria in Supplementary Table S4
CSDE1	cold shock domain containing E1, RNA-binding	15949	RNA	SAGE		Invasive ductal adenocarcinoma	-	15477757	-	-	-	Satisfies criteria in Supplementary Table S4
CSDE1	cold shock domain containing E1, RNA-binding	15949	Protein	-	-	-	-	-	-	-	-	Satisfies criteria in Supplementary Table S4
CSF1	colony stimulating factor 1 (macrophage)	00388	Protein	-	-	-	-	-	16215274	-	-	-
CSF1	colony stimulating factor 1 (macrophage)	00388	Protein	ELISA		Invasive ductal adenocarcinoma	-	17243911	-	-	-	-
CSF1	colony stimulating factor 1 (macrophage)	00388	Protein	SILAC	2.3	-	Panc1	16215274	-	-	-	-
CSF1	colony stimulating factor 1 (macrophage)	00388	Protein	-	-	-	-	-	-	serum (14634568, 12790839); cerebrospinal fluid (18052119)	-	-
CSF3	colony stimulating factor 3 (granulocyte)	00736	Protein	-	-	-	-	-	3034599	-	-	-
CSF3	colony stimulating factor 3 (granulocyte)	00736	Protein	ELISA		Invasive ductal adenocarcinoma	-	17243911	-	-	-	-
CSF3	colony stimulating factor 3 (granulocyte)	00736	Protein	-	-	-	-	-	-	milk (10617744)	-	-
CSK	c-src tyrosine kinase	00496	Protein	Western blot	3.02	Invasive ductal adenocarcinoma	-	16285947	-	-	-	-
CSK	c-src tyrosine kinase	00496	Protein	-	-	-	-	-	-	serum (16188874)	-	-
CSNK1A1	casein kinase 1, alpha 1	02739	RNA	DNA microarray	>5	Invasive ductal adenocarcinoma	-	14767473	-	-	-	-
CSNK2B	casein kinase 2, beta polypeptide	00278	RNA	DNA microarray	>5	Invasive ductal adenocarcinoma	-	14767473	-	-	-	Satisfies criteria in Supplementary Table S4
CSNK2B	casein kinase 2, beta polypeptide	00278	RNA	DNA microarray	7.65	Intraductal papillary mucinous neoplasms	-	14982844	-	-	-	Satisfies criteria in Supplementary Table S4
CSRP1	cysteine and glycine-rich protein 1	00470	Protein	Western blot	3.77	Invasive ductal adenocarcinoma	-	16285947	-	-	-	-
CSRP1	cysteine and glycine-rich protein 1	00470	Protein	-	-	-	-	-	-	hemodialysis fluid (15723814)	-	-
CST1	cystatin SN	00460	Protein	-	-	-	-	-	1471486	-	-	-
CST1	cystatin SN	00460	RNA	DNA microarray	6.15	Invasive ductal adenocarcinoma	-	14695172	-	-	-	-
CST1	cystatin SN	00460	Protein	-	-	-	-	-	-	tear (16901338); seminal plasma (16709260); saliva (8708950, 16740002)	-	-
CST2	cystatin SA	00461	RNA	DNA microarray	11.4	Endocrine Neoplasms	-	15070602	-	-	-	Satisfies criteria in Supplementary Table S7
CST2	cystatin SA	00461	Protein	-	-	-	-	-	-	tear (16901338); saliva (3202964, 16740002)	-	Satisfies criteria in Supplementary Table S7
CST3	cystatin C (amyloid angiopathy and cerebral hemorrhage)	05056	RNA	DNA microarray	3.31	PanIN-3	-	16103885	-	-	-	Satisfies criteria in Supplementary Table S4
CST3	cystatin C (amyloid angiopathy and cerebral hemorrhage)	05056	RNA	DNA microarray	3.08	PanIN-2	-	16103885	-	-	-	Satisfies criteria in Supplementary Table S4
CST3	cystatin C (amyloid angiopathy and cerebral hemorrhage)	05056	RNA	DNA microarray	2.78	PanIN-1A and PanIN-1B	-	16103885	-	-	-	Satisfies criteria in Supplementary Table S4
CST3	cystatin C (amyloid angiopathy and cerebral hemorrhage)	05056	RNA	DNA microarray	64.55	Intraductal papillary mucinous neoplasms	-	14982844	-	-	-	Satisfies criteria in Supplementary Table S4
CST3	cystatin C (amyloid angiopathy and cerebral hemorrhage)	05056	Protein	-	-	-	-	-	-	cerebrospinal fluid (16823975, 18052119); saliva (16740002); pancreatic juice (15473694); hemodialysis fluid (15723814); seminal plasma (16709260); plasma (16525410)	-	Satisfies criteria in Supplementary Table S4
CST3	cystatin C (amyloid angiopathy and cerebral hemorrhage)	05056	Protein	-	-	-	-	-	-	tear (16901338); saliva (16740002); plasma (16525410); cerebrospinal fluid (16823975)	-	Satisfies criteria in Supplementary Table S4
CST4	cystatin S	00462	Protein	-	-	-	-	-	1471486,8636877,11879580	-	-	Satisfies criteria in Supplementary Table S5
CST4	cystatin S	00462	RNA	DNA microarray	13	-	BxPC-3, MIA PaCa-2, CFPAC-1, HPAC, MPanc-96, SU.86.86, and SW1990	12750293	-	-	-	Satisfies criteria in Supplementary Table S5
CST4	cystatin S	00462	RNA	DNA microarray	39	Invasive ductal adenocarcinoma	-	12750293	-	-	-	Satisfies criteria in Supplementary Table S5
CST4	cystatin S	00462	RNA	DNA microarray	107	Invasive ductal adenocarcinoma	-	15502644	-	-	-	Satisfies criteria in Supplementary Table S5
CST4	cystatin S	00462	RNA	DNA microarray	42.3	Invasive ductal adenocarcinoma	-	12861384	-	-	-	Satisfies criteria in Supplementary Table S5
CST4	cystatin S	00462	RNA	DNA microarray	3.02	Chronic Pancreatitis	-	15502644	-	-	-	Satisfies criteria in Supplementary Table S5
CST4	cystatin S	00462	RNA	DNA microarray	2.4	Chronic Pancreatitis	-	12861384	-	-	-	Satisfies criteria in Supplementary Table S5
CST4	cystatin S	00462	Protein	-	-	-	-	-	-	seminal plasma (16709260); saliva (11879580, 16944961, 8636877, 16740002)	-	Satisfies criteria in Supplementary Table S5
CST6	cystatin E/M	03535	Protein	-	-	-	-	-	11348457,2029847	-	-	-
CST6	cystatin E/M	03535	RNA	DNA microarray	4.42	Invasive ductal adenocarcinoma	-	14695172	-	-	-	-
CST6	cystatin E/M	03535	RNA	SAGE		-	-	15477757	-	-	-	-
CST6	cystatin E/M	03535	RNA	DNA microarray	24	-	BxPC-3, MIA PaCa-2, CFPAC-1, HPAC, MPanc-96, SU.86.86, and SW1990	12750293	-	-	-	-
CST6	cystatin E/M	03535	RNA	SAGE		Invasive ductal adenocarcinoma	-	15477757	-	-	-	-
CST6	cystatin E/M	03535	RNA	DNA microarray	20	Invasive ductal adenocarcinoma	-	12750293	-	-	-	-
CST6	cystatin E/M	03535	Protein	-	-	-	-	-	-	tear (2029847); cerebrospinal fluid (18052119)	-	-
CST6	cystatin E/M	03535	Protein	-	-	-	-	-	-	tear (2029847); seminal plasma (16709260); hemodialysis fluid (15723814)	-	-
CSTA	cystatin A (stefin A)	01697	RNA	DNA microarray	6.81	Intraductal papillary mucinous neoplasms	-	14982844	-	-	-	Satisfies criteria in Supplementary Table S4
CSTA	cystatin A (stefin A)	01697	Protein	-	-	-	-	-	-	seminal plasma (16709260); serum (16188874); plasma (16525410)	-	Satisfies criteria in Supplementary Table S4
CTBP1	C-terminal binding protein 1	04015	RNA	DNA microarray	8.05	Intraductal papillary mucinous neoplasms	-	14982844	-	-	-	Satisfies criteria in Supplementary Table S4
CTBS	chitobiase, di-N-acetyl-	02927	Protein	-	-	-	-	-	16215274	-	-	-
CTBS	chitobiase, di-N-acetyl-	02927	Protein	SILAC	4.7	-	Panc1	16215274	-	-	-	-
CTBS	chitobiase, di-N-acetyl-	02927	Protein	-	-	-	-	-	-	plasma (16525410)	-	-
CTGF	connective tissue growth factor	00412	Protein	-	-	-	-	-	11697887,11502477	-	-	Satisfies criteria in Supplementary Table S1 and S2
CTGF	connective tissue growth factor	00412	RNA	In situ hybridization		Invasive ductal adenocarcinoma	-	11786403	-	-	-	Satisfies criteria in Supplementary Table S1 and S2
CTGF	connective tissue growth factor	00412	Protein	Immunohistochemistry		Invasive ductal adenocarcinoma	Fibroblasts	15457365	-	-	-	Satisfies criteria in Supplementary Table S1 and S2
CTGF	connective tissue growth factor	00412	Protein	Immunohistochemistry		Invasive ductal adenocarcinoma	-	16740721	-	-	-	Satisfies criteria in Supplementary Table S1 and S2
CTGF	connective tissue growth factor	00412	RNA	Northern blot		Invasive ductal adenocarcinoma	-	15457365	-	-	-	Satisfies criteria in Supplementary Table S1 and S2
CTGF	connective tissue growth factor	00412	RNA	In situ hybridization		Invasive ductal adenocarcinoma	Fibroblasts	15457365	-	-	-	Satisfies criteria in Supplementary Table S1 and S2
CTGF	connective tissue growth factor	00412	RNA	RT-PCR	2.2	Invasive ductal adenocarcinoma	-	15365564	-	-	-	Satisfies criteria in Supplementary Table S1 and S2
CTGF	connective tissue growth factor	00412	RNA	RT-PCR	46	-	Cell lines	15457365	-	-	-	Satisfies criteria in Supplementary Table S1 and S2
CTGF	connective tissue growth factor	00412	Protein	-	-	-	-	-	-	hemodialysis fluid (15723814); serum (11532378); cerebrospinal fluid (18052119)	-	Satisfies criteria in Supplementary Table S1 and S2
CTHRC1	collagen triple helix repeat containing 1	16772	Protein	-	-	-	-	-	15618538	-	-	-
CTHRC1	collagen triple helix repeat containing 1	16772	RNA	DNA microarray	7.6	Invasive ductal adenocarcinoma	-	17389914	-	-	-	-
CTNNA1	catenin (cadherin-associated protein), alpha 1, 102kDa	00285	RNA	DNA microarray	2.87	PanIN-1A and PanIN-1B; PanIN-2	-	15753353	-	-	-	Satisfies criteria in Supplementary Table S4
CTNNA1	catenin (cadherin-associated protein), alpha 1, 102kDa	00285	Protein	-	-	-	-	-	-	plasma (16525410)	-	Satisfies criteria in Supplementary Table S4
CTNNB1	catenin (cadherin-associated protein), beta 1, 88kDa	00286	Protein	-	-	-	-	-	-	-	10816572, 11157977, 11035789, 17676483, 14977820	Satisfies criteria in Supplementary Table S3, S4 and S7
CTNNB1	catenin (cadherin-associated protein), beta 1, 88kDa	00286	Protein	Immunohistochemistry		PanIN-1A and PanIN-1B; PanIN-2; Invasive ductal adenocarcinoma	-	14977820	-	-	-	Satisfies criteria in Supplementary Table S3, S4 and S7
CTNNB1	catenin (cadherin-associated protein), beta 1, 88kDa	00286	Protein	Immunohistochemistry		Acinar cell carcinoma	-	11891193	-	-	-	Satisfies criteria in Supplementary Table S3, S4 and S7
CTNNB1	catenin (cadherin-associated protein), beta 1, 88kDa	00286	Protein	Immunohistochemistry		Solid-pseudopapillary neoplasm	-	11943721	-	-	-	Satisfies criteria in Supplementary Table S3, S4 and S7
CTNNB1	catenin (cadherin-associated protein), beta 1, 88kDa	00286	RNA	DNA microarray	3.54	Intraductal papillary mucinous neoplasm with an associated invasive carcinoma	-	14982844	-	-	-	Satisfies criteria in Supplementary Table S3, S4 and S7
CTNNB1	catenin (cadherin-associated protein), beta 1, 88kDa	00286	Protein	Immunohistochemistry		Pancreatoblastoma	-	11696422	-	-	-	Satisfies criteria in Supplementary Table S3, S4 and S7
CTNNB1	catenin (cadherin-associated protein), beta 1, 88kDa	00286	RNA	RT-PCR	100-550	-	HPAC, Panc-1, HPARF-11, PK1, MIA, BxPC3	14977820	-	-	-	Satisfies criteria in Supplementary Table S3, S4 and S7
CTNND1	catenin (cadherin-associated protein), delta 1	03026	Protein	-	-	-	-	-	-	-	12671892	Satisfies criteria in Supplementary Table S3
CTNND1	catenin (cadherin-associated protein), delta 1	03026	RNA	Northern blot	3.3	Invasive ductal adenocarcinoma	-	12671892	-	-	-	Satisfies criteria in Supplementary Table S3
CTNND1	catenin (cadherin-associated protein), delta 1	03026	Protein	Immunohistochemistry		Invasive ductal adenocarcinoma	-	12671892	-	-	-	Satisfies criteria in Supplementary Table S3
CTRB1	chymotrypsinogen B1	00345	Protein	ICAT	2.8	Invasive ductal adenocarcinoma	-	17198186	-	-	-	Satisfies criteria in Supplementary Table S5
CTRB1	chymotrypsinogen B1	00345	Protein	ICAT	2.8	Invasive ductal adenocarcinoma	-	16739137	-	-	-	Satisfies criteria in Supplementary Table S5
CTRB1	chymotrypsinogen B1	00345	Protein	ICAT	2.1	Chronic Pancreatitis	-	17198186	-	-	-	Satisfies criteria in Supplementary Table S5
CTRB1	chymotrypsinogen B1	00345	Protein	-	-	-	-	-	-	plasma (16525410); pancreatic juice (15473694)	-	Satisfies criteria in Supplementary Table S5
CTRB1	chymotrypsinogen B1	00345	Protein	-	-	-	-	-	-	plasma (16525410); pancreatic juice (17198186)	-	Satisfies criteria in Supplementary Table S5
CTSB	cathepsin B	00287	Protein	-	-	-	-	-	16215274	-	-	Satisfies criteria in Supplementary Table S2 and S4
CTSB	cathepsin B	00287	Protein	-	-	-	-	-	1984484	-	-	Satisfies criteria in Supplementary Table S2 and S4
CTSB	cathepsin B	00287	Protein	ICAT	3.02	Invasive ductal adenocarcinoma	-	16230073	-	-	-	Satisfies criteria in Supplementary Table S2 and S4
CTSB	cathepsin B	00287	RNA	In situ hybridization		Invasive ductal adenocarcinoma	Macrophages, Fibroblasts	15367886	-	-	-	Satisfies criteria in Supplementary Table S2 and S4
CTSB	cathepsin B	00287	RNA	DNA microarray	5.63	Intraductal papillary mucinous neoplasms	-	14982844	-	-	-	Satisfies criteria in Supplementary Table S2 and S4
CTSB	cathepsin B	00287	Protein	Immunohistochemistry		Invasive ductal adenocarcinoma	Fibroblasts	15367886	-	-	-	Satisfies criteria in Supplementary Table S2 and S4
CTSB	cathepsin B	00287	Protein	SILAC	2.6	-	Panc1	16215274	-	-	-	Satisfies criteria in Supplementary Table S2 and S4
CTSB	cathepsin B	00287	Protein	-	-	-	-	-	-	seminal plasma (16709260); plasma (14718574); cerebrospinal fluid (18052119)	-	Satisfies criteria in Supplementary Table S2 and S4
CTSB	cathepsin B	00287	Protein	-	-	-	-	-	-	tear (16901338)	-	Satisfies criteria in Supplementary Table S2 and S4
CTSC	cathepsin C	03841	Protein	-	-	-	-	-	18070985,4065148	-	-	Satisfies criteria in Supplementary Table S5 and S6
CTSC	cathepsin C	03841	RNA	DNA microarray	>2	Invasive ductal adenocarcinoma; Chronic Pancreatitis	Stroma, not otherwise specified	15502640	-	-	-	Satisfies criteria in Supplementary Table S5 and S6
[truncated: 6,198 more rows]
